# Supplementary material for: Identification of exceptionally potent adenosine deaminases RNA editors from high body temperature organisms
Source: PLoS Genet. 2023 Mar 6;19(3):e1010661. doi: 10.1371/journal.pgen.1010661 (PMC10019624; doi:10.1371/journal.pgen.1010661)
Supplement: S3 Table — (CSV) [file pgen.1010661.s008.csv]

Chromosome	Coordinate	Strand	EditType	pval	fdr	Sample
chrI	41475	.	G->T|C->A	1.4062825e-14	9.76585066666667e-09	empty_URA1_S11_1
chrII	474544	.	A->G|T->C	1.614675e-37	3.87522e-31	empty_URA1_S11_1
chrII	474920	.	T->C|A->G	1.6657401e-119	9.9944406e-113	empty_URA1_S11_1
chrIV	407255	.	C->T|G->A	1.36419887e-07	0.0419753498461538	empty_URA1_S11_1
chrIV	769328	.	G->A|C->T	5.35004298e-10	0.000207098437935484	empty_URA1_S11_1
chrIV	906857	.	G->A|C->T	5.27355934e-15	6.328271208e-09	empty_URA1_S11_1
chrIX	137593	.	C->T|G->A	9.07350681e-08	0.0286531794	empty_URA1_S11_1
chrIX	350451	.	C->G|G->C	1.50948439e-07	0.0431281254285714	empty_URA1_S11_1
chrV	122687	.	G->A|C->T	5.46999307e-09	0.00198908838909091	empty_URA1_S11_1
chrV	533039	.	C->A|G->T	5.27355934e-15	6.328271208e-09	empty_URA1_S11_1
chrVII	18912	.	A->G|T->C	1.47380434e-07	0.0431281254285714	empty_URA1_S11_1
chrVII	189646	.	G->T|C->A	2.75212632e-176	3.302551584e-169	empty_URA1_S11_1
chrVIII	125621	.	C->T|G->A	3.93319635e-13	1.966598175e-07	empty_URA1_S11_1
chrVIII	202650	.	C->A|G->T	2.42178072e-12	1.11774494769231e-06	empty_URA1_S11_1
chrX	462050	.	G->A|C->T	3.58504378e-11	1.59335279111111e-05	empty_URA1_S11_1
chrX	529000	.	G->A|C->T	1.67584624e-10	6.93453616551724e-05	empty_URA1_S11_1
chrXI	14130	.	G->T|C->A	4.58551404e-40	1.375654212e-33	empty_URA1_S11_1
chrXI	142562	.	A->G|T->C	1.59894012e-07	0.044621584744186	empty_URA1_S11_1
chrXI	259564	.	C->T|G->A	1.4648776e-14	9.76585066666667e-09	empty_URA1_S11_1
chrXI	280162	.	G->A|C->T	2.54506561e-13	1.32786031826087e-07	empty_URA1_S11_1
chrXI	520627	.	C->T|G->A	3.0134625e-14	1.72197857142857e-08	empty_URA1_S11_1
chrXI	619991	.	G->T|C->A	8.11316826e-15	7.48907839384616e-09	empty_URA1_S11_1
chrXI	76157	.	G->A|C->T	8.11316826e-15	7.48907839384616e-09	empty_URA1_S11_1
chrXII	129226	.	G->A|C->T	1.44113164e-07	0.0431281254285714	empty_URA1_S11_1
chrXII	366264	.	G->A|C->T	2.375e-14	1.425e-08	empty_URA1_S11_1
chrXII	40266	.	C->T|G->A	1.76809683e-08	0.00606204627428571	empty_URA1_S11_1
chrXII	750971	.	C->T|G->A	8.63480197e-08	0.0280047631459459	empty_URA1_S11_1
chrXII	920147	.	C->T|G->A	1.04648135e-10	4.48492007142857e-05	empty_URA1_S11_1
chrXIII	121066	.	C->T|G->A	2.22044605e-14	1.40238697894737e-08	empty_URA1_S11_1
chrXIII	302899	.	C->T|G->A	8.70041667e-28	1.740083334e-21	empty_URA1_S11_1
chrXIII	438671	.	G->T|C->A	5.27355934e-15	6.328271208e-09	empty_URA1_S11_1
chrXIII	832596	.	C->T|G->A	4.18647113e-09	0.00156992667375	empty_URA1_S11_1
chrXIV	189585	.	C->T|G->A	8.11316826e-15	7.48907839384616e-09	empty_URA1_S11_1
chrXIV	282685	.	T->C|A->G	1.4648776e-14	9.76585066666667e-09	empty_URA1_S11_1
chrXIV	742611	.	T->G|A->C	5.27355934e-15	6.328271208e-09	empty_URA1_S11_1
chrXV	301183	.	A->T|T->A	3.78482335e-82	1.51392934e-75	empty_URA1_S11_1
chrXV	31114	.	T->A|A->T	1.4062825e-14	9.76585066666667e-09	empty_URA1_S11_1
chrXV	370443	.	C->T|G->A	1.4648776e-14	9.76585066666667e-09	empty_URA1_S11_1
chrXV	785519	.	C->A|G->T	5.10480547e-13	2.4503066256e-07	empty_URA1_S11_1
chrXV	882484	.	G->A|C->T	4.59530741e-08	0.0153176913666667	empty_URA1_S11_1
chrXVI	23121	.	G->A|C->T	4.94076261e-10	0.0001976305044	empty_URA1_S11_1
chrXVI	446748	.	G->A|C->T	8.09421721e-09	0.00285678254470588	empty_URA1_S11_1
chrXVI	795428	.	A->G|T->C	1.12662405e-13	6.14522209090909e-08	empty_URA1_S11_1
chrI	41475	.	G->T|C->A	0	0	empty_URA2_S12_1
chrII	328170	.	C->T|G->A	3.22991422e-08	0.00759979816470588	empty_URA2_S12_1
chrII	474544	.	A->G|T->C	1.72942101e-20	1.59638862461538e-14	empty_URA2_S12_1
chrII	474920	.	T->C|A->G	5.69532235e-86	2.27812894e-79	empty_URA2_S12_1
chrII	680666	.	G->A|C->T	4.64628335e-15	2.78777001e-09	empty_URA2_S12_1
chrIV	1258267	.	G->A|C->T	5.50509387e-08	0.0122335419333333	empty_URA2_S12_1
chrIV	1330045	.	G->A|C->T	3.1120796e-08	0.00746899104	empty_URA2_S12_1
chrIV	260905	.	T->G|A->C	5.70656107e-34	5.70656107e-28	empty_URA2_S12_1
chrIV	407255	.	C->T|G->A	3.8298351e-10	0.000124210868108108	empty_URA2_S12_1
chrIV	458523	.	C->T|G->A	7.98070275e-09	0.00208192245652174	empty_URA2_S12_1
chrIV	87915	.	G->A|C->T	5.95245569e-09	0.00162339700636364	empty_URA2_S12_1
chrIV	906857	.	G->A|C->T	1.21392623e-137	7.28355738e-131	empty_URA2_S12_1
chrV	508717	.	C->T|G->A	1.75483428e-08	0.00430968810612245	empty_URA2_S12_1
chrV	510342	.	C->A|G->T	4.34286048e-08	0.00983289165283019	empty_URA2_S12_1
chrV	533039	.	C->A|G->T	4.29966814e-57	1.289900442e-50	empty_URA2_S12_1
chrV	546453	.	G->A|C->T	1.75978931e-08	0.00430968810612245	empty_URA2_S12_1
chrV	93039	.	G->A|C->T	1.47987856e-07	0.0306181771034483	empty_URA2_S12_1
chrVI	76011	.	C->T|G->A	9.53083766e-15	4.26699492e-09	empty_URA2_S12_1
chrVII	189646	.	G->T|C->A	1.8220719e-15	1.2861684e-09	empty_URA2_S12_1
chrVII	877185	.	C->T|G->A	8.85006354e-15	4.26699492e-09	empty_URA2_S12_1
chrVIII	125621	.	C->T|G->A	6.89448498e-14	2.66883289548387e-08	empty_URA2_S12_1
chrVIII	202650	.	C->A|G->T	8.65215266e-44	1.48322617028571e-37	empty_URA2_S12_1
chrVIII	271654	.	C->T|G->A	6.54932325e-09	0.0017464862	empty_URA2_S12_1
chrVIII	282663	.	T->A|A->T	3.19583615e-09	0.000891861251162791	empty_URA2_S12_1
chrVIII	282664	.	A->T|T->A	8.62258083e-10	0.000272292026210526	empty_URA2_S12_1
chrVIII	528853	.	C->T|G->A	9.94188406e-08	0.0213040372714286	empty_URA2_S12_1
chrVIII	528880	.	T->C|A->G	9.94188406e-08	0.0213040372714286	empty_URA2_S12_1
chrX	120868	.	C->T|G->A	1.06811111e-14	4.41977011034483e-09	empty_URA2_S12_1
chrX	333366	.	G->A|C->T	1.66256163e-07	0.0338148128135593	empty_URA2_S12_1
chrXI	14130	.	G->T|C->A	3.61727233e-38	4.340726796e-32	empty_URA2_S12_1
chrXI	166515	.	A->T|T->A	1.46708488e-07	0.0306181771034483	empty_URA2_S12_1
chrXI	259564	.	C->T|G->A	9.53083766e-15	4.26699492e-09	empty_URA2_S12_1
chrXI	280162	.	G->A|C->T	9.95632148e-15	4.26699492e-09	empty_URA2_S12_1
chrXI	387325	.	G->A|C->T	4.18634824e-13	1.52230845090909e-07	empty_URA2_S12_1
chrXI	520627	.	C->T|G->A	9.95632148e-15	4.26699492e-09	empty_URA2_S12_1
chrXI	619991	.	G->T|C->A	3.64943387e-48	8.758641288e-42	empty_URA2_S12_1
chrXI	76157	.	G->A|C->T	4.54561389e-12	1.51520463e-06	empty_URA2_S12_1
chrXII	243446	.	C->T|G->A	9.53083766e-15	4.26699492e-09	empty_URA2_S12_1
chrXII	63998	.	C->A|G->T	4.64628335e-15	2.78777001e-09	empty_URA2_S12_1
chrXII	709141	.	A->G|T->C	1.33393609e-43	2.000904135e-37	empty_URA2_S12_1
chrXII	920147	.	C->T|G->A	1.33580646e-13	5.009274225e-08	empty_URA2_S12_1
chrXIII	121066	.	C->T|G->A	1.44551037e-14	5.78204148e-09	empty_URA2_S12_1
chrXIII	302899	.	C->T|G->A	2.10210313e-38	2.80280417333333e-32	empty_URA2_S12_1
chrXIII	438671	.	G->T|C->A	9.3816037e-37	1.02344767636364e-30	empty_URA2_S12_1
chrXIII	555452	.	C->T|G->A	9.53083766e-15	4.26699492e-09	empty_URA2_S12_1
chrXIV	189585	.	C->T|G->A	1.8220719e-15	1.2861684e-09	empty_URA2_S12_1
chrXIV	282685	.	T->C|A->G	1.29232089e-44	2.58464178e-38	empty_URA2_S12_1
chrXIV	282694	.	C->T|G->A	3.40441354e-08	0.00785633893846154	empty_URA2_S12_1
chrXIV	605751	.	T->C|A->G	1.9708837e-09	0.00059126511	empty_URA2_S12_1
chrXIV	742611	.	T->G|A->C	1.8220719e-15	1.2861684e-09	empty_URA2_S12_1
chrXV	1060708	.	G->A|C->T	1.41317383e-09	0.000434822716923077	empty_URA2_S12_1
chrXV	1060960	.	A->G|T->C	8.80060729e-13	3.10609669058824e-07	empty_URA2_S12_1
chrXV	301183	.	A->T|T->A	1.8220719e-15	1.2861684e-09	empty_URA2_S12_1
chrXV	370443	.	C->T|G->A	9.53083766e-15	4.26699492e-09	empty_URA2_S12_1
chrXV	448407	.	G->A|C->T	2.1926544e-09	0.000641752507317073	empty_URA2_S12_1
chrXV	545227	.	G->A|C->T	3.64003113e-12	1.24801067314286e-06	empty_URA2_S12_1
chrXV	785519	.	C->A|G->T	3.44169138e-15	2.29446092e-09	empty_URA2_S12_1
chrXV	785520	.	A->C|T->G	2.36341242e-09	0.000675260691428571	empty_URA2_S12_1
chrXVI	164231	.	C->A|G->T	1.42833888e-08	0.00364682267234043	empty_URA2_S12_1
chrI	41475	.	G->T|C->A	0	0	empty_URA3_S13_1
chrII	205671	.	G->A|C->T	3.2052391e-11	8.74156118181818e-06	empty_URA3_S13_1
chrII	474544	.	A->G|T->C	3.31878108e-16	3.62048845090909e-10	empty_URA3_S13_1
chrII	474920	.	T->C|A->G	3.24609181e-53	7.790620344e-47	empty_URA3_S13_1
chrII	680666	.	G->A|C->T	2.38327875e-15	1.906623e-09	empty_URA3_S13_1
chrIV	1268724	.	G->A|C->T	3.07747031e-08	0.00636717995172414	empty_URA3_S13_1
chrIV	1330045	.	G->A|C->T	4.74868281e-08	0.00949736562	empty_URA3_S13_1
chrIV	260905	.	T->G|A->C	1.58195177e-42	3.16390354e-36	empty_URA3_S13_1
chrIV	332972	.	G->A|C->T	6.36776801e-09	0.00141505955777778	empty_URA3_S13_1
chrIV	407255	.	C->T|G->A	6.99131409e-08	0.0133167887428571	empty_URA3_S13_1
chrIV	458523	.	C->T|G->A	3.16423852e-12	9.26118591219512e-07	empty_URA3_S13_1
chrIV	60627	.	C->T|G->A	3.22226179e-08	0.00655375279322034	empty_URA3_S13_1
chrIV	906857	.	G->A|C->T	2.38327875e-15	1.906623e-09	empty_URA3_S13_1
chrIX	116826	.	C->A|G->T	4.42416974e-10	0.0001106042435	empty_URA3_S13_1
chrIX	137593	.	C->T|G->A	1.66497172e-08	0.00363266557090909	empty_URA3_S13_1
chrIX	350458	.	A->T|T->A	3.97213127e-15	2.64808751333333e-09	empty_URA3_S13_1
chrV	213689	.	G->A|C->T	7.14983627e-15	3.4319214096e-09	empty_URA3_S13_1
chrV	508717	.	C->T|G->A	4.87488837e-15	2.65903002e-09	empty_URA3_S13_1
chrV	510342	.	C->A|G->T	9.53311504e-15	3.813246016e-09	empty_URA3_S13_1
chrV	512170	.	T->C|A->G	1.07654513e-09	0.0002583708312	empty_URA3_S13_1
chrV	533039	.	C->A|G->T	2.13190063e-74	6.39570189e-68	empty_URA3_S13_1
chrV	93039	.	G->A|C->T	2.30939712e-12	6.92819136e-07	empty_URA3_S13_1
chrVI	76011	.	C->T|G->A	8.62911275e-15	3.57066734482759e-09	empty_URA3_S13_1
chrVII	189646	.	G->T|C->A	4.87488837e-15	2.65903002e-09	empty_URA3_S13_1
chrVII	440301	.	A->G|T->C	4.87488837e-15	2.65903002e-09	empty_URA3_S13_1
chrVII	551291	.	G->A|C->T	2.63141458e-07	0.0478439014545455	empty_URA3_S13_1
chrVII	726608	.	C->A|G->T	2.25795439e-08	0.00475358818947368	empty_URA3_S13_1
chrVIII	125621	.	C->T|G->A	2.38327875e-15	1.906623e-09	empty_URA3_S13_1
chrVIII	193556	.	T->A|A->T	2.41017802e-07	0.045190837875	empty_URA3_S13_1
chrVIII	202650	.	C->A|G->T	1.06018575e-38	1.413581e-32	empty_URA3_S13_1
chrVIII	482029	.	C->T|G->A	2.7006193e-09	0.000611460973584906	empty_URA3_S13_1
chrX	120973	.	T->C|A->G	8.24981109e-15	3.57066734482759e-09	empty_URA3_S13_1
chrX	229247	.	C->T|G->A	1.91325081e-09	0.000441519417692308	empty_URA3_S13_1
chrX	529000	.	G->A|C->T	2.21080464e-13	6.9814883368421e-08	empty_URA3_S13_1
chrX	618585	.	C->T|G->A	2.19217022e-10	5.61487026382979e-05	empty_URA3_S13_1
chrXI	14130	.	G->T|C->A	4.87488837e-15	2.65903002e-09	empty_URA3_S13_1
chrXI	142562	.	A->G|T->C	6.21724894e-15	3.24378205565217e-09	empty_URA3_S13_1
chrXI	142564	.	C->T|G->A	2.19915752e-10	5.61487026382979e-05	empty_URA3_S13_1
chrXI	259564	.	C->T|G->A	2.45137244e-14	8.40470550857143e-09	empty_URA3_S13_1
chrXI	280162	.	G->A|C->T	1.62496279e-14	5.9089556e-09	empty_URA3_S13_1
chrXI	520627	.	C->T|G->A	2.10289302e-14	7.42197536470588e-09	empty_URA3_S13_1
chrXI	619991	.	G->T|C->A	6.80744731e-39	1.16699096742857e-32	empty_URA3_S13_1
chrXI	76157	.	G->A|C->T	9.66194088e-14	3.13360244756757e-08	empty_URA3_S13_1
chrXII	292153	.	G->A|C->T	1.11716191e-14	4.1893571625e-09	empty_URA3_S13_1
chrXII	63999	.	C->A|G->T	6.96861977e-08	0.0133167887428571	empty_URA3_S13_1
chrXII	681146	.	G->A|C->T	1.29233291e-11	3.69237974285714e-06	empty_URA3_S13_1
chrXII	709141	.	A->G|T->C	5.36237721e-14	1.78745907e-08	empty_URA3_S13_1
chrXII	920147	.	C->T|G->A	1.73467739e-10	4.62580637333333e-05	empty_URA3_S13_1
chrXIII	120562	.	C->T|G->A	3.69408208e-13	1.13664064e-07	empty_URA3_S13_1
chrXIII	121066	.	C->T|G->A	7.14983627e-15	3.4319214096e-09	empty_URA3_S13_1
chrXIII	302899	.	C->T|G->A	5.88991877e-24	7.067902524e-18	empty_URA3_S13_1
chrXIII	438671	.	G->T|C->A	9.9969406e-39	1.413581e-32	empty_URA3_S13_1
chrXIII	556557	.	C->T|G->A	1.80173206e-08	0.00386085441428571	empty_URA3_S13_1
chrXIV	189585	.	C->T|G->A	0	0	empty_URA3_S13_1
chrXIV	282685	.	T->C|A->G	8.62911275e-15	3.57066734482759e-09	empty_URA3_S13_1
chrXIV	601316	.	G->T|C->A	5.27077366e-08	0.0103687350688525	empty_URA3_S13_1
chrXIV	742611	.	T->G|A->C	2.38327875e-15	1.906623e-09	empty_URA3_S13_1
chrXV	1060960	.	A->G|T->C	1.11716191e-14	4.1893571625e-09	empty_URA3_S13_1
chrXV	301183	.	A->T|T->A	7.56556053e-85	3.026224212e-78	empty_URA3_S13_1
chrXV	31114	.	T->A|A->T	3.97213127e-15	2.64808751333333e-09	empty_URA3_S13_1
chrXV	785519	.	C->A|G->T	3.97213127e-15	2.64808751333333e-09	empty_URA3_S13_1
chrXV	785520	.	A->C|T->G	1.34719178e-09	0.000316986301176471	empty_URA3_S13_1
chrXV	882484	.	G->A|C->T	8.62911275e-15	3.57066734482759e-09	empty_URA3_S13_1
chrXV	977022	.	C->T|G->A	2.61692206e-07	0.0478439014545455	empty_URA3_S13_1
chrXVI	536756	.	C->T|G->A	6.233862e-10	0.000152666008163265	empty_URA3_S13_1
chrXVI	869155	.	G->A|C->T	1.75287382e-11	4.89174089302326e-06	empty_URA3_S13_1
chrI	208276	.	C->T|G->A	5.60824504e-08	0.01121649008	empty_URA4_S14_1
chrI	41475	.	G->T|C->A	0	0	empty_URA4_S14_1
chrI	77511	.	G->A|C->T	2.19124349e-11	7.48254686666667e-06	empty_URA4_S14_1
chrII	387586	.	C->T|G->A	1.51727856e-08	0.00337173013333333	empty_URA4_S14_1
chrII	474544	.	A->G|T->C	1.52913718e-29	2.29370577e-23	empty_URA4_S14_1
chrII	474920	.	T->C|A->G	1.14108294e-48	6.84649764e-42	empty_URA4_S14_1
chrII	645991	.	G->A|C->T	3.35823625e-12	1.22117681818182e-06	empty_URA4_S14_1
chrII	680666	.	G->A|C->T	2.30735786e-23	2.51711766545455e-17	empty_URA4_S14_1
chrII	702043	.	G->A|C->T	1.05763363e-07	0.0199247765625	empty_URA4_S14_1
chrIV	1490669	.	G->T|C->A	5.15430584e-10	0.000150857731902439	empty_URA4_S14_1
chrIV	260905	.	T->G|A->C	9.75239048e-30	1.671838368e-23	empty_URA4_S14_1
chrIV	355508	.	C->T|G->A	1.71265536e-07	0.0298679180869565	empty_URA4_S14_1
chrIV	906857	.	G->A|C->T	2.49430105e-15	1.99544084e-09	empty_URA4_S14_1
chrIX	137593	.	C->T|G->A	2.51281645e-10	7.73174292307692e-05	empty_URA4_S14_1
chrIX	313884	.	G->A|C->T	9.97457527e-09	0.0023938980648	empty_URA4_S14_1
chrV	132567	.	T->C|A->G	1.33961832e-08	0.00309142689230769	empty_URA4_S14_1
chrV	508717	.	C->T|G->A	2.24476406e-11	7.48254686666667e-06	empty_URA4_S14_1
chrV	510340	.	T->C|A->G	6.71654079e-10	0.000186563850272727	empty_URA4_S14_1
chrV	510342	.	C->A|G->T	6.84067451e-10	0.000186563850272727	empty_URA4_S14_1
chrV	533039	.	C->A|G->T	3.44643563e-36	6.89287126e-30	empty_URA4_S14_1
chrVI	75912	.	C->T|G->A	1.57286958e-07	0.0285976287272727	empty_URA4_S14_1
chrVI	76011	.	C->T|G->A	4.26644689e-26	5.68859585333333e-20	empty_URA4_S14_1
chrVII	154900	.	G->T|C->A	1.71740529e-07	0.0298679180869565	empty_URA4_S14_1
chrVII	189646	.	G->T|C->A	3.9383701e-15	2.48739164210526e-09	empty_URA4_S14_1
chrVII	877185	.	C->T|G->A	1.61343116e-08	0.00342113915789474	empty_URA4_S14_1
chrVII	897653	.	C->A|G->T	1.06265475e-07	0.0199247765625	empty_URA4_S14_1
chrVIII	125621	.	C->T|G->A	9.29516881e-13	3.48568830375e-07	empty_URA4_S14_1
chrVIII	193556	.	T->A|A->T	1.71265536e-07	0.0298679180869565	empty_URA4_S14_1
chrVIII	193557	.	A->T|T->A	5.10498621e-10	0.000150857731902439	empty_URA4_S14_1
chrVIII	202650	.	C->A|G->T	1.9312986e-46	7.7251944e-40	empty_URA4_S14_1
chrVIII	231983	.	G->A|C->T	1.51727856e-08	0.00337173013333333	empty_URA4_S14_1
chrVIII	252623	.	G->A|C->T	9.31655985e-08	0.0181126825354839	empty_URA4_S14_1
chrVIII	401658	.	G->A|C->T	1.90388635e-08	0.00393907520689655	empty_URA4_S14_1
chrX	120973	.	T->C|A->G	1.4191713e-13	5.87243296551724e-08	empty_URA4_S14_1
chrX	229247	.	C->T|G->A	2.72656826e-08	0.00554556256271186	empty_URA4_S14_1
chrX	529000	.	G->A|C->T	9.26908877e-10	0.000247175700533333	empty_URA4_S14_1
chrX	618585	.	C->T|G->A	6.9017382e-09	0.0016902216	empty_URA4_S14_1
chrXI	14130	.	G->T|C->A	5.34493084e-15	3.05424619428571e-09	empty_URA4_S14_1
chrXI	142487	.	G->A|C->T	9.35821931e-08	0.0181126825354839	empty_URA4_S14_1
chrXI	142562	.	A->G|T->C	1.28827979e-07	0.0237836268923077	empty_URA4_S14_1
chrXI	232214	.	C->A|G->T	3.53167556e-09	0.000901704398297872	empty_URA4_S14_1
chrXI	259564	.	C->T|G->A	3.7414516e-14	1.66074636857143e-08	empty_URA4_S14_1
chrXI	277040	.	A->T|T->A	4.58951395e-13	1.83580558e-07	empty_URA4_S14_1
chrXI	280162	.	G->A|C->T	1.79589677e-14	8.620304496e-09	empty_URA4_S14_1
chrXI	36674	.	C->T|G->A	2.56005262e-07	0.0432684949859155	empty_URA4_S14_1
chrXI	387325	.	G->A|C->T	5.34493084e-15	3.05424619428571e-09	empty_URA4_S14_1
chrXI	520627	.	C->T|G->A	2.49430105e-15	1.99544084e-09	empty_URA4_S14_1
chrXI	619991	.	G->T|C->A	1.19520593e-41	2.868494232e-35	empty_URA4_S14_1
chrXII	129226	.	G->A|C->T	2.3862433e-25	2.86349196e-19	empty_URA4_S14_1
chrXII	243446	.	C->T|G->A	1.87072579e-14	8.63411903076923e-09	empty_URA4_S14_1
chrXII	366264	.	G->A|C->T	5.59872598e-10	0.000159963599428571	empty_URA4_S14_1
chrXII	40266	.	C->T|G->A	5.98349118e-11	1.94059173405405e-05	empty_URA4_S14_1
chrXII	63998	.	C->A|G->T	1.5225022e-21	1.5225022e-15	empty_URA4_S14_1
chrXII	920147	.	C->T|G->A	2.92685543e-09	0.000763527503478261	empty_URA4_S14_1
chrXIII	120562	.	C->T|G->A	1.79589677e-14	8.620304496e-09	empty_URA4_S14_1
chrXIII	121066	.	C->T|G->A	6.80263926e-15	3.71053050545454e-09	empty_URA4_S14_1
chrXIII	302899	.	C->T|G->A	6.07253563e-13	2.35065895354839e-07	empty_URA4_S14_1
chrXIII	438671	.	G->T|C->A	3.9383701e-15	2.48739164210526e-09	empty_URA4_S14_1
chrXIII	555452	.	C->T|G->A	3.87507486e-14	1.66074636857143e-08	empty_URA4_S14_1
chrXIV	189585	.	C->T|G->A	3.9383701e-15	2.48739164210526e-09	empty_URA4_S14_1
chrXIV	282685	.	T->C|A->G	3.9383701e-15	2.48739164210526e-09	empty_URA4_S14_1
chrXIV	742611	.	T->G|A->C	2.49430105e-15	1.99544084e-09	empty_URA4_S14_1
chrXV	1060960	.	A->G|T->C	1.4580657e-11	5.14611423529412e-06	empty_URA4_S14_1
chrXV	301183	.	A->T|T->A	4.89596593e-45	1.468789779e-38	empty_URA4_S14_1
chrXV	31114	.	T->A|A->T	9.28638131e-11	2.93254146631579e-05	empty_URA4_S14_1
chrXV	323403	.	C->T|G->A	1.6250411e-08	0.00342113915789474	empty_URA4_S14_1
chrXV	370443	.	C->T|G->A	1.46404628e-14	7.63850233043478e-09	empty_URA4_S14_1
chrXV	545227	.	G->A|C->T	1.09341759e-08	0.00257274727058824	empty_URA4_S14_1
chrXV	785519	.	C->A|G->T	1.60353044e-08	0.00342113915789474	empty_URA4_S14_1
chrXVI	336517	.	C->T|G->A	1.97123824e-07	0.0337926555428571	empty_URA4_S14_1
chrXVI	595174	.	C->T|G->A	4.96716594e-09	0.001241791485	empty_URA4_S14_1
chrI	41475	.	G->T|C->A	5.25070184e-15	3.70637776941176e-09	empty_URA5_S15_1
chrI	76715	.	G->A|C->T	1.94047676e-14	1.0124226573913e-08	empty_URA5_S15_1
chrII	474920	.	T->C|A->G	1.53974126e-56	3.695379024e-50	empty_URA5_S15_1
chrII	680666	.	G->A|C->T	5.25070184e-15	3.70637776941176e-09	empty_URA5_S15_1
chrIV	260905	.	T->G|A->C	3.0061169e-65	1.20244676e-58	empty_URA5_S15_1
chrIV	302336	.	T->A|A->T	3.40118737e-13	1.40738787724138e-07	empty_URA5_S15_1
chrIV	314202	.	C->T|G->A	8.13438022e-08	0.0191397181647059	empty_URA5_S15_1
chrIV	458523	.	C->T|G->A	2.53850824e-09	0.000895944084705882	empty_URA5_S15_1
chrIV	525269	.	T->C|A->G	1.40140762e-08	0.00431202344615385	empty_URA5_S15_1
chrIV	620008	.	T->C|A->G	3.74236044e-15	3.70637776941176e-09	empty_URA5_S15_1
chrIV	906857	.	G->A|C->T	5.25070184e-15	3.70637776941176e-09	empty_URA5_S15_1
chrV	508717	.	C->T|G->A	3.45018935e-09	0.00115006311666667	empty_URA5_S15_1
chrV	510339	.	A->T|T->A	2.60567747e-08	0.00744479277142857	empty_URA5_S15_1
chrV	510342	.	C->A|G->T	3.08110764e-08	0.0085984399255814	empty_URA5_S15_1
chrV	510351	.	C->T|G->A	1.39481208e-08	0.00431202344615385	empty_URA5_S15_1
chrV	533039	.	C->A|G->T	4.39520913e-66	2.637125478e-59	empty_URA5_S15_1
chrV	93039	.	G->A|C->T	4.13249681e-14	1.83666524888889e-08	empty_URA5_S15_1
chrVII	1042168	.	G->T|C->A	5.27807984e-08	0.0134759485276596	empty_URA5_S15_1
chrVII	1057681	.	G->A|C->T	1.42007618e-14	7.74587007272727e-09	empty_URA5_S15_1
chrVII	189646	.	G->T|C->A	8.14060593e-82	9.768727116e-75	empty_URA5_S15_1
chrVII	897653	.	C->A|G->T	4.46309656e-14	1.91275566857143e-08	empty_URA5_S15_1
chrVIII	125621	.	C->T|G->A	1.00361694e-36	2.00723388e-30	empty_URA5_S15_1
chrVIII	202650	.	C->A|G->T	5.25070184e-15	3.70637776941176e-09	empty_URA5_S15_1
chrX	529000	.	G->A|C->T	2.84433654e-09	0.000975201099428571	empty_URA5_S15_1
chrX	600631	.	C->T|G->A	2.15189471e-07	0.0478198824444444	empty_URA5_S15_1
chrX	61937	.	C->T|G->A	5.88802047e-08	0.014720051175	empty_URA5_S15_1
chrXI	14130	.	G->T|C->A	4.16401494e-65	1.249204482e-58	empty_URA5_S15_1
chrXI	232213	.	A->C|T->G	3.79872214e-08	0.00990970993043478	empty_URA5_S15_1
chrXI	232214	.	C->A|G->T	2.35353958e-12	9.41415832e-07	empty_URA5_S15_1
chrXI	280162	.	G->A|C->T	2.74652096e-14	1.26762505846154e-08	empty_URA5_S15_1
chrXI	326356	.	C->T|G->A	2.04558593e-14	1.022792965e-08	empty_URA5_S15_1
chrXI	46750	.	T->A|A->T	3.57065333e-08	0.00952174221333334	empty_URA5_S15_1
chrXI	520627	.	C->T|G->A	7.04699456e-15	4.45073340631579e-09	empty_URA5_S15_1
chrXI	619991	.	G->T|C->A	5.25070184e-15	3.70637776941176e-09	empty_URA5_S15_1
chrXI	94363	.	G->A|C->T	9.73009141e-08	0.0224540571	empty_URA5_S15_1
chrXII	366264	.	G->A|C->T	1.80583566e-18	2.70875349e-12	empty_URA5_S15_1
chrXII	40266	.	C->T|G->A	1.04381144e-09	0.000379567796363636	empty_URA5_S15_1
chrXII	64005	.	G->A|C->T	1.91861548e-10	7.19480805e-05	empty_URA5_S15_1
chrXIII	121066	.	C->T|G->A	2.32081021e-14	1.1139889008e-08	empty_URA5_S15_1
chrXIII	302899	.	C->T|G->A	1.26002042e-23	2.16003500571429e-17	empty_URA5_S15_1
chrXIII	438671	.	G->T|C->A	4.05736049e-15	3.70637776941176e-09	empty_URA5_S15_1
chrXIII	555452	.	C->T|G->A	5.25070184e-15	3.70637776941176e-09	empty_URA5_S15_1
chrXIV	189585	.	C->T|G->A	7.04699456e-15	4.45073340631579e-09	empty_URA5_S15_1
chrXIV	282685	.	T->C|A->G	1.42007618e-14	7.74587007272727e-09	empty_URA5_S15_1
chrXIV	614473	.	G->A|C->T	1.03202353e-08	0.00334710334054054	empty_URA5_S15_1
chrXIV	742611	.	T->G|A->C	4.05736049e-15	3.70637776941176e-09	empty_URA5_S15_1
chrXV	31114	.	T->A|A->T	2.58899333e-08	0.00744479277142857	empty_URA5_S15_1
chrXV	785519	.	C->A|G->T	1.11577414e-14	6.69464484e-09	empty_URA5_S15_1
chrXV	882484	.	G->A|C->T	8.13438022e-08	0.0191397181647059	empty_URA5_S15_1
chrXVI	160129	.	G->A|C->T	3.1781105e-08	0.00866757409090909	empty_URA5_S15_1
chrXVI	23121	.	G->A|C->T	4.7829998e-11	1.85148379354839e-05	empty_URA5_S15_1
chrXVI	336517	.	C->T|G->A	1.9410021e-07	0.0439472173584906	empty_URA5_S15_1
chrXVI	425246	.	C->A|G->T	1.57366687e-08	0.00472100061	empty_URA5_S15_1
chrXVI	95575	.	G->A|C->T	6.29543624e-08	0.0154173948734694	empty_URA5_S15_1
chrI	120173	.	G->T|C->A	2.90678107e-08	0.00163762313802817	MD_Mut1_S6_1
chrI	120178	.	G->T|C->A	3.85144774e-08	0.00212006297614679	MD_Mut1_S6_1
chrI	41475	.	G->T|C->A	0	0	MD_Mut1_S6_1
chrI	81738	.	G->A|C->T	5.43055765e-11	4.0729182375e-06	MD_Mut1_S6_1
chrII	124232	.	C->T|G->A	1.00455464e-12	8.42982914685315e-08	MD_Mut1_S6_1
chrII	124430	.	A->G|T->C	2.57890378e-10	1.77855433103448e-05	MD_Mut1_S6_1
chrII	142497	.	T->C|A->G	1.14141335e-13	1.070075015625e-08	MD_Mut1_S6_1
chrII	162983	.	G->A|C->T	8.46634591e-14	8.19323797741935e-09	MD_Mut1_S6_1
chrII	162986	.	G->A|C->T	5.95490044e-14	6.00494162016807e-09	MD_Mut1_S6_1
chrII	194100	.	C->T|G->A	3.49942297e-15	8.398615128e-10	MD_Mut1_S6_1
chrII	213199	.	C->T|G->A	2.66199537e-07	0.0121459864790875	MD_Mut1_S6_1
chrII	236923	.	C->T|G->A	1.05751793e-14	1.39452913846154e-09	MD_Mut1_S6_1
chrII	252853	.	C->A|G->T	8.74855744e-15	1.30774284141176e-09	MD_Mut1_S6_1
chrII	270870	.	C->T|G->A	6.06127574e-08	0.00323268039466667	MD_Mut1_S6_1
chrII	308760	.	C->T|G->A	5.55463964e-15	9.85013033424658e-10	MD_Mut1_S6_1
chrII	333914	.	C->T|G->A	9.26317846e-15	1.30774284141176e-09	MD_Mut1_S6_1
chrII	333920	.	C->T|G->A	1.47252947e-14	1.74953996435644e-09	MD_Mut1_S6_1
chrII	342975	.	C->T|G->A	3.49942297e-15	8.398615128e-10	MD_Mut1_S6_1
chrII	377152	.	C->A|G->T	5.55463964e-15	9.85013033424658e-10	MD_Mut1_S6_1
chrII	381165	.	C->T|G->A	2.40615087e-12	1.96420479183673e-07	MD_Mut1_S6_1
chrII	393040	.	C->T|G->A	7.75188633e-15	1.17750172101266e-09	MD_Mut1_S6_1
chrII	426061	.	G->A|C->T	1.01386407e-10	7.24188621428571e-06	MD_Mut1_S6_1
chrII	444490	.	G->A|C->T	6.83663505e-08	0.00358251618340611	MD_Mut1_S6_1
chrII	474544	.	A->G|T->C	6.26300699e-48	4.42094611058824e-42	MD_Mut1_S6_1
chrII	474920	.	T->C|A->G	1.71221574e-130	1.71221574e-124	MD_Mut1_S6_1
chrII	499835	.	C->A|G->T	4.35838317e-07	0.0191577282197802	MD_Mut1_S6_1
chrII	563115	.	C->A|G->T	4.05020442e-07	0.0179344845166052	MD_Mut1_S6_1
chrII	564727	.	G->A|C->T	1.16744697e-09	7.61378458695652e-05	MD_Mut1_S6_1
chrII	632014	.	C->T|G->A	3.49942297e-15	8.398615128e-10	MD_Mut1_S6_1
chrII	635168	.	C->T|G->A	6.77165348e-11	5.01603961481482e-06	MD_Mut1_S6_1
chrII	635988	.	C->T|G->A	4.13994236e-14	4.36600976347826e-09	MD_Mut1_S6_1
chrII	680666	.	G->A|C->T	1.5830723e-14	1.80922548571429e-09	MD_Mut1_S6_1
chrII	681536	.	G->A|C->T	1.3168339e-10	9.3502998816568e-06	MD_Mut1_S6_1
chrII	770518	.	G->A|C->T	3.40772923e-11	2.58814878227848e-06	MD_Mut1_S6_1
chrIII	101214	.	C->T|G->A	3.15848654e-13	2.78689988823529e-08	MD_Mut1_S6_1
chrIII	110718	.	G->A|C->T	2.93447261e-09	0.000186315721269841	MD_Mut1_S6_1
chrIII	129904	.	G->A|C->T	2.09401387e-07	0.00985418291764706	MD_Mut1_S6_1
chrIII	139033	.	C->T|G->A	1.44639246e-132	1.57788268363636e-126	MD_Mut1_S6_1
chrIII	142302	.	G->A|C->T	5.55463964e-15	9.85013033424658e-10	MD_Mut1_S6_1
chrIII	213551	.	C->T|G->A	4.15077542e-13	3.63571569635036e-08	MD_Mut1_S6_1
chrIII	218749	.	G->A|C->T	1.78388202e-10	1.25184703157895e-05	MD_Mut1_S6_1
chrIII	231134	.	C->T|G->A	2.05183816e-07	0.00969372359055118	MD_Mut1_S6_1
chrIII	41755	.	C->T|G->A	2.78088107e-07	0.0126403685	MD_Mut1_S6_1
chrIV	1072537	.	G->A|C->T	8.2790318e-09	0.000487001870588235	MD_Mut1_S6_1
chrIV	1072538	.	G->A|C->T	1.08893948e-08	0.000633719304347826	MD_Mut1_S6_1
chrIV	1159453	.	G->A|C->T	4.77194041e-15	9.85013033424658e-10	MD_Mut1_S6_1
chrIV	1171458	.	G->A|C->T	8.91435222e-10	5.87759487032967e-05	MD_Mut1_S6_1
chrIV	1272114	.	C->T|G->A	7.17094695e-09	0.000425996848514851	MD_Mut1_S6_1
chrIV	1446499	.	G->A|C->T	2.89285808e-07	0.0130504875789474	MD_Mut1_S6_1
chrIV	1456545	.	C->A|G->T	3.49942297e-15	8.398615128e-10	MD_Mut1_S6_1
chrIV	1496126	.	T->C|A->G	5.99216262e-15	9.85013033424658e-10	MD_Mut1_S6_1
chrIV	170145	.	G->A|C->T	3.92162448e-07	0.0174294421333333	MD_Mut1_S6_1
chrIV	237834	.	G->A|C->T	1.01386407e-10	7.24188621428571e-06	MD_Mut1_S6_1
chrIV	25976	.	C->T|G->A	6.72542802e-07	0.0286188426382979	MD_Mut1_S6_1
chrIV	260360	.	C->T|G->A	2.71087142e-08	0.00154172782180095	MD_Mut1_S6_1
chrIV	260905	.	T->G|A->C	2.78809468e-50	2.09107101e-44	MD_Mut1_S6_1
chrIV	292878	.	C->T|G->A	2.34071832e-07	0.0109294240622568	MD_Mut1_S6_1
chrIV	371822	.	C->T|G->A	2.94447717e-13	2.63684522686567e-08	MD_Mut1_S6_1
chrIV	446937	.	G->A|C->T	7.67613495e-12	6.10023969536424e-07	MD_Mut1_S6_1
chrIV	509271	.	A->T|T->A	5.99216262e-15	9.85013033424658e-10	MD_Mut1_S6_1
chrIV	54369	.	G->A|C->T	2.21599252e-08	0.00127234020287081	MD_Mut1_S6_1
chrIV	544162	.	C->T|G->A	5.19972969e-10	3.50543574606742e-05	MD_Mut1_S6_1
chrIV	596657	.	C->T|G->A	3.49942297e-15	8.398615128e-10	MD_Mut1_S6_1
chrIV	601542	.	T->A|A->T	2.62456723e-14	2.86316425090909e-09	MD_Mut1_S6_1
chrIV	60627	.	C->T|G->A	3.12355903e-13	2.77649691555556e-08	MD_Mut1_S6_1
chrIV	60829	.	G->A|C->T	4.44436275e-09	0.000273499246153846	MD_Mut1_S6_1
chrIV	613292	.	C->T|G->A	3.48109829e-12	2.82251212702703e-07	MD_Mut1_S6_1
chrIV	769328	.	G->A|C->T	4.18058407e-14	4.36600976347826e-09	MD_Mut1_S6_1
chrIV	792167	.	G->A|C->T	1.38648938e-08	0.000799897719230769	MD_Mut1_S6_1
chrIV	818650	.	C->T|G->A	4.77194041e-15	9.85013033424658e-10	MD_Mut1_S6_1
chrIV	82170	.	C->T|G->A	1.0931658e-08	0.000633719304347826	MD_Mut1_S6_1
chrIV	927350	.	C->T|G->A	5.55463964e-15	9.85013033424658e-10	MD_Mut1_S6_1
chrIV	929185	.	T->A|A->T	7.19131421e-12	5.753051368e-07	MD_Mut1_S6_1
chrIV	954033	.	C->T|G->A	5.55463964e-15	9.85013033424658e-10	MD_Mut1_S6_1
chrIV	993174	.	C->T|G->A	1.1175675e-09	7.32831147540984e-05	MD_Mut1_S6_1
chrIX	125873	.	G->T|C->A	4.77194041e-15	9.85013033424658e-10	MD_Mut1_S6_1
chrIX	126834	.	G->T|C->A	0	0	MD_Mut1_S6_1
chrIX	129614	.	C->T|G->A	1.50297838e-61	1.202382704e-55	MD_Mut1_S6_1
chrIX	137593	.	C->T|G->A	9.34679968e-11	6.79767249454545e-06	MD_Mut1_S6_1
chrIX	163179	.	G->A|C->T	3.85144774e-08	0.00212006297614679	MD_Mut1_S6_1
chrIX	230616	.	C->A|G->T	0	0	MD_Mut1_S6_1
chrIX	291644	.	G->C|C->G	3.38934944e-08	0.00189172992	MD_Mut1_S6_1
chrIX	295772	.	C->T|G->A	2.61118194e-09	0.000166671187659574	MD_Mut1_S6_1
chrIX	337243	.	C->A|G->T	6.26959598e-07	0.0269660042150538	MD_Mut1_S6_1
chrIX	388028	.	C->T|G->A	7.39779089e-11	5.44622642208589e-06	MD_Mut1_S6_1
chrIX	97074	.	C->T|G->A	2.24321985e-15	6.90221492307692e-10	MD_Mut1_S6_1
chrV	128656	.	G->T|C->A	6.02812856e-09	0.000365341124848485	MD_Mut1_S6_1
chrV	130629	.	C->T|G->A	6.99884595e-15	1.119815352e-09	MD_Mut1_S6_1
chrV	130731	.	A->T|T->A	5.07067856e-09	0.000308873820913706	MD_Mut1_S6_1
chrV	130736	.	A->T|T->A	4.96683058e-09	0.000304091668163265	MD_Mut1_S6_1
chrV	149991	.	G->A|C->T	1.54994314e-09	0.000100536852324324	MD_Mut1_S6_1
chrV	223105	.	C->T|G->A	9.9415425e-15	1.35566488636364e-09	MD_Mut1_S6_1
chrV	260811	.	G->A|C->T	9.26317846e-15	1.30774284141176e-09	MD_Mut1_S6_1
chrV	263845	.	G->A|C->T	3.85143929e-07	0.0171811418141264	MD_Mut1_S6_1
chrV	301698	.	G->T|C->A	1.51573427e-07	0.00745443083606557	MD_Mut1_S6_1
chrV	305648	.	G->T|C->A	3.18587331e-229	5.46149710285714e-223	MD_Mut1_S6_1
chrV	360287	.	G->T|C->A	1.30352766e-07	0.00646377352066116	MD_Mut1_S6_1
chrV	40002	.	G->A|C->T	4.41865546e-13	3.84230909565217e-08	MD_Mut1_S6_1
chrV	40008	.	G->A|C->T	2.24321985e-15	6.90221492307692e-10	MD_Mut1_S6_1
chrV	411700	.	C->T|G->A	9.02580045e-13	7.627437e-08	MD_Mut1_S6_1
chrV	412643	.	A->T|T->A	5.99216262e-15	9.85013033424658e-10	MD_Mut1_S6_1
chrV	434298	.	C->T|G->A	5.55463964e-15	9.85013033424658e-10	MD_Mut1_S6_1
chrV	465254	.	C->T|G->A	5.99216262e-15	9.85013033424658e-10	MD_Mut1_S6_1
chrV	465259	.	C->T|G->A	7.75188633e-15	1.17750172101266e-09	MD_Mut1_S6_1
chrV	508717	.	C->T|G->A	8.01646967e-07	0.033872407056338	MD_Mut1_S6_1
chrV	545374	.	A->T|T->A	4.96027885e-10	3.36290091525424e-05	MD_Mut1_S6_1
chrV	67469	.	G->A|C->T	1.62484373e-07	0.00786214708064516	MD_Mut1_S6_1
chrV	67476	.	G->A|C->T	5.03999443e-11	3.80376938113208e-06	MD_Mut1_S6_1
chrVI	107621	.	C->T|G->A	4.18409269e-14	4.36600976347826e-09	MD_Mut1_S6_1
chrVI	145121	.	T->C|A->G	6.63406776e-07	0.0284317189714286	MD_Mut1_S6_1
chrVI	75912	.	C->T|G->A	5.2593586e-174	6.31123032e-168	MD_Mut1_S6_1
chrVI	76011	.	C->T|G->A	2.43236407e-13	2.21124006363636e-08	MD_Mut1_S6_1
chrVI	76210	.	C->T|G->A	9.51843047e-14	9.1376932512e-09	MD_Mut1_S6_1
chrVI	76224	.	C->T|G->A	1.03329419e-13	9.76340966929134e-09	MD_Mut1_S6_1
chrVII	1057682	.	A->G|T->C	1.17248708e-14	1.45049948041237e-09	MD_Mut1_S6_1
chrVII	143392	.	C->T|G->A	9.08473216e-08	0.00461935533559322	MD_Mut1_S6_1
chrVII	170873	.	G->T|C->A	2.63200848e-10	1.79455123636364e-05	MD_Mut1_S6_1
chrVII	25480	.	C->T|G->A	1.12884612e-14	1.45049948041237e-09	MD_Mut1_S6_1
chrVII	474284	.	C->T|G->A	6.99884595e-15	1.119815352e-09	MD_Mut1_S6_1
chrVII	479572	.	G->A|C->T	3.46789664e-14	3.74907744864865e-09	MD_Mut1_S6_1
chrVII	482828	.	G->A|C->T	8.03146258e-14	7.95975308852459e-09	MD_Mut1_S6_1
chrVII	511727	.	G->A|C->T	2.66199537e-07	0.0121459864790875	MD_Mut1_S6_1
chrVII	516741	.	C->T|G->A	8.98994981e-07	0.0375886403205575	MD_Mut1_S6_1
chrVII	644635	.	C->T|G->A	6.97112273e-10	4.64741515333333e-05	MD_Mut1_S6_1
chrVII	846870	.	T->A|A->T	9.53023781e-07	0.0397093242083333	MD_Mut1_S6_1
chrVII	87902	.	C->T|G->A	3.49942297e-15	8.398615128e-10	MD_Mut1_S6_1
chrVII	89366	.	C->T|G->A	9.9415425e-15	1.35566488636364e-09	MD_Mut1_S6_1
chrVII	970657	.	G->A|C->T	3.5072944e-09	0.000218070118134715	MD_Mut1_S6_1
chrVIII	108227	.	A->T|T->A	1.63524438e-14	1.83391893084112e-09	MD_Mut1_S6_1
chrVIII	125621	.	C->T|G->A	6.78829102e-08	0.00358251618340611	MD_Mut1_S6_1
chrVIII	157648	.	G->A|C->T	3.67439412e-12	2.95924358657718e-07	MD_Mut1_S6_1
chrVIII	202650	.	C->A|G->T	2.33208513e-65	1.99893011142857e-59	MD_Mut1_S6_1
chrVIII	210282	.	C->T|G->A	7.75188633e-15	1.17750172101266e-09	MD_Mut1_S6_1
chrVIII	271654	.	C->T|G->A	8.38748996e-07	0.0352503955804196	MD_Mut1_S6_1
chrVIII	279850	.	C->T|G->A	1.33820236e-07	0.00660840671604938	MD_Mut1_S6_1
chrX	120973	.	T->C|A->G	8.03146258e-14	7.95975308852459e-09	MD_Mut1_S6_1
chrX	166632	.	A->G|T->C	4.74634809e-07	0.0207869259416058	MD_Mut1_S6_1
chrX	193790	.	G->A|C->T	3.49942297e-15	8.398615128e-10	MD_Mut1_S6_1
chrX	229247	.	C->T|G->A	5.86330301e-08	0.00315514063318386	MD_Mut1_S6_1
chrX	314961	.	C->T|G->A	1.0195219e-07	0.00514444406722689	MD_Mut1_S6_1
chrX	375312	.	C->T|G->A	4.45551014e-08	0.0024192815239819	MD_Mut1_S6_1
chrX	409224	.	G->T|C->A	3.0076531e-11	2.31357930769231e-06	MD_Mut1_S6_1
chrX	431792	.	G->A|C->T	7.34029246e-08	0.00381313894025974	MD_Mut1_S6_1
chrX	454779	.	G->A|C->T	3.40772923e-11	2.58814878227848e-06	MD_Mut1_S6_1
chrX	460442	.	C->T|G->A	3.49942297e-15	8.398615128e-10	MD_Mut1_S6_1
chrX	529000	.	G->A|C->T	1.19537673e-07	0.00595208330290456	MD_Mut1_S6_1
chrX	643810	.	T->A|A->T	1.50294183e-12	1.24381392827586e-07	MD_Mut1_S6_1
chrX	649237	.	G->T|C->A	1.84602588e-14	2.03232206972477e-09	MD_Mut1_S6_1
chrX	91954	.	G->A|C->T	1.6758421e-07	0.00804404208	MD_Mut1_S6_1
chrX	91958	.	G->A|C->T	2.24321985e-15	6.90221492307692e-10	MD_Mut1_S6_1
chrX	99505	.	A->T|T->A	9.0387214e-08	0.00461935533559322	MD_Mut1_S6_1
chrXI	115434	.	G->A|C->T	2.24321985e-15	6.90221492307692e-10	MD_Mut1_S6_1
chrXI	139283	.	G->A|C->T	2.24321985e-15	6.90221492307692e-10	MD_Mut1_S6_1
chrXI	141679	.	G->A|C->T	5.55463964e-15	9.85013033424658e-10	MD_Mut1_S6_1
chrXI	141682	.	G->A|C->T	3.49942297e-15	8.398615128e-10	MD_Mut1_S6_1
chrXI	142562	.	A->G|T->C	3.50413677e-09	0.000218070118134715	MD_Mut1_S6_1
chrXI	179368	.	G->A|C->T	2.1411742e-07	0.0100367540625	MD_Mut1_S6_1
chrXI	179370	.	G->A|C->T	2.46421335e-07	0.0113732923846154	MD_Mut1_S6_1
chrXI	234097	.	C->T|G->A	2.57593435e-10	1.77855433103448e-05	MD_Mut1_S6_1
chrXI	252851	.	G->A|C->T	1.01117162e-06	0.0418415842758621	MD_Mut1_S6_1
chrXI	259564	.	C->T|G->A	0	0	MD_Mut1_S6_1
chrXI	259611	.	C->T|G->A	4.52511592e-14	4.6811544e-09	MD_Mut1_S6_1
chrXI	277055	.	G->T|C->A	1.61074253e-09	0.000103918872903226	MD_Mut1_S6_1
chrXI	350654	.	C->T|G->A	3.32237095e-09	0.000208735347643979	MD_Mut1_S6_1
chrXI	356522	.	G->T|C->A	6.54173734e-09	0.000394476623517588	MD_Mut1_S6_1
chrXI	427635	.	G->A|C->T	1.20842153e-35	8.05614353333333e-30	MD_Mut1_S6_1
chrXI	444296	.	C->T|G->A	9.83063803e-11	7.10648532289157e-06	MD_Mut1_S6_1
chrXI	520627	.	C->T|G->A	1.17248708e-14	1.45049948041237e-09	MD_Mut1_S6_1
chrXI	520773	.	C->T|G->A	5.99216262e-15	9.85013033424658e-10	MD_Mut1_S6_1
chrXI	525340	.	T->A|A->T	1.11936289e-06	0.0460012146575343	MD_Mut1_S6_1
chrXI	556278	.	C->T|G->A	5.99216262e-15	9.85013033424658e-10	MD_Mut1_S6_1
chrXI	619991	.	G->T|C->A	6.74721828e-28	4.048330968e-22	MD_Mut1_S6_1
chrXII	105658	.	G->A|C->T	1.11650019e-07	0.00560092355	MD_Mut1_S6_1
chrXII	1057556	.	C->T|G->A	9.00817008e-18	4.50408504e-12	MD_Mut1_S6_1
chrXII	129226	.	G->A|C->T	9.83939912e-16	4.21688533714286e-10	MD_Mut1_S6_1
chrXII	158411	.	C->T|G->A	2.65722658e-29	1.67824836631579e-23	MD_Mut1_S6_1
chrXII	187271	.	G->A|C->T	7.18266015e-07	0.0304565094699647	MD_Mut1_S6_1
chrXII	243446	.	C->T|G->A	1.63524438e-14	1.83391893084112e-09	MD_Mut1_S6_1
chrXII	254994	.	C->T|G->A	7.75188633e-15	1.17750172101266e-09	MD_Mut1_S6_1
chrXII	263447	.	G->T|C->A	4.35016778e-08	0.00238365357808219	MD_Mut1_S6_1
chrXII	266034	.	C->T|G->A	5.85528449e-13	5.01881527714286e-08	MD_Mut1_S6_1
chrXII	291762	.	C->T|G->A	0	0	MD_Mut1_S6_1
chrXII	40266	.	C->T|G->A	4.22849033e-09	0.000261556102886598	MD_Mut1_S6_1
chrXII	45219	.	G->A|C->T	1.29466499e-12	1.07888749166667e-07	MD_Mut1_S6_1
chrXII	560279	.	G->A|C->T	1.12018471e-07	0.00560092355	MD_Mut1_S6_1
chrXII	63998	.	C->A|G->T	5.99216262e-15	9.85013033424658e-10	MD_Mut1_S6_1
chrXII	662910	.	C->T|G->A	1.71632004e-13	1.57220156335878e-08	MD_Mut1_S6_1
chrXII	663001	.	C->T|G->A	5.85708506e-14	5.95635768813559e-09	MD_Mut1_S6_1
chrXII	67872	.	C->T|G->A	9.08473216e-08	0.00461935533559322	MD_Mut1_S6_1
chrXII	687898	.	T->C|A->G	2.07257208e-09	0.000132999277860963	MD_Mut1_S6_1
chrXII	750971	.	C->T|G->A	1.76122262e-07	0.00835362507509881	MD_Mut1_S6_1
chrXII	795521	.	C->A|G->T	1.47252947e-14	1.74953996435644e-09	MD_Mut1_S6_1
chrXII	875660	.	C->A|G->T	2.70067989e-08	0.00154172782180095	MD_Mut1_S6_1
chrXII	879592	.	C->T|G->A	5.21399336e-08	0.00281837478918919	MD_Mut1_S6_1
chrXII	909605	.	G->A|C->T	1.5830723e-14	1.80922548571429e-09	MD_Mut1_S6_1
chrXII	933772	.	C->T|G->A	6.06864732e-18	3.31017126545455e-12	MD_Mut1_S6_1
chrXIII	121066	.	C->T|G->A	5.55463964e-15	9.85013033424658e-10	MD_Mut1_S6_1
chrXIII	133506	.	C->T|G->A	1.55525679e-10	1.09782832235294e-05	MD_Mut1_S6_1
chrXIII	14653	.	G->A|C->T	1.08562417e-08	0.000633719304347826	MD_Mut1_S6_1
chrXIII	204139	.	C->G|G->C	2.24321985e-15	6.90221492307692e-10	MD_Mut1_S6_1
chrXIII	222924	.	G->A|C->T	1.5830723e-14	1.80922548571429e-09	MD_Mut1_S6_1
chrXIII	247888	.	C->T|G->A	5.78001447e-07	0.0249497027482014	MD_Mut1_S6_1
chrXIII	250990	.	T->C|A->G	1.6758421e-07	0.00804404208	MD_Mut1_S6_1
chrXIII	40112	.	C->A|G->T	6.83586648e-08	0.00358251618340611	MD_Mut1_S6_1
chrXIII	426237	.	C->T|G->A	8.48420118e-10	5.62488476022099e-05	MD_Mut1_S6_1
chrXIII	466033	.	A->T|T->A	5.78001447e-07	0.0249497027482014	MD_Mut1_S6_1
chrXIII	554694	.	G->A|C->T	9.26317846e-15	1.30774284141176e-09	MD_Mut1_S6_1
chrXIII	554733	.	T->A|A->T	1.23716973e-14	1.49959967272727e-09	MD_Mut1_S6_1
chrXIII	555452	.	C->T|G->A	2.24321985e-15	6.90221492307692e-10	MD_Mut1_S6_1
chrXIII	556034	.	G->A|C->T	9.9415425e-15	1.35566488636364e-09	MD_Mut1_S6_1
chrXIII	556557	.	C->T|G->A	2.63773508e-07	0.0121275176091954	MD_Mut1_S6_1
chrXIII	560937	.	T->C|A->G	6.72542802e-07	0.0286188426382979	MD_Mut1_S6_1
chrXIII	623561	.	G->A|C->T	2.24321985e-15	6.90221492307692e-10	MD_Mut1_S6_1
chrXIII	698766	.	G->A|C->T	9.33892501e-11	6.79767249454545e-06	MD_Mut1_S6_1
chrXIII	816657	.	G->T|C->A	2.24321985e-15	6.90221492307692e-10	MD_Mut1_S6_1
chrXIII	854942	.	G->T|C->A	9.92887951e-07	0.0412271813564014	MD_Mut1_S6_1
chrXIII	858263	.	G->A|C->T	1.17248708e-14	1.45049948041237e-09	MD_Mut1_S6_1
chrXIII	888793	.	C->T|G->A	9.26317846e-15	1.30774284141176e-09	MD_Mut1_S6_1
chrXIV	137725	.	C->A|G->T	1.6229486e-07	0.00786214708064516	MD_Mut1_S6_1
chrXIV	173691	.	G->T|C->A	4.52756327e-73	4.17928917230769e-67	MD_Mut1_S6_1
chrXIV	189585	.	C->T|G->A	1.85358018e-192	2.47144024e-186	MD_Mut1_S6_1
chrXIV	267357	.	G->A|C->T	7.25997556e-08	0.00378781333565217	MD_Mut1_S6_1
chrXIV	267493	.	G->A|C->T	1.63385066e-11	1.2898821e-06	MD_Mut1_S6_1
chrXIV	282241	.	C->T|G->A	5.99216262e-15	9.85013033424658e-10	MD_Mut1_S6_1
chrXIV	282685	.	T->C|A->G	7.74140924e-17	3.7158764352e-11	MD_Mut1_S6_1
chrXIV	282694	.	C->T|G->A	2.85991307e-07	0.0129505497509434	MD_Mut1_S6_1
chrXIV	283478	.	C->T|G->A	1.05751793e-14	1.39452913846154e-09	MD_Mut1_S6_1
chrXIV	351978	.	A->T|T->A	3.37716511e-08	0.00189172992	MD_Mut1_S6_1
chrXIV	37467	.	C->T|G->A	8.40134428e-07	0.0352503955804196	MD_Mut1_S6_1
chrXIV	478538	.	G->A|C->T	1.05751793e-14	1.39452913846154e-09	MD_Mut1_S6_1
chrXIV	478544	.	G->A|C->T	5.99216262e-15	9.85013033424658e-10	MD_Mut1_S6_1
chrXIV	557261	.	C->T|G->A	1.96483013e-12	1.6149288739726e-07	MD_Mut1_S6_1
chrXIV	57019	.	C->A|G->T	2.45320006e-07	0.0113732923846154	MD_Mut1_S6_1
chrXIV	575614	.	G->A|C->T	0	0	MD_Mut1_S6_1
chrXIV	57617	.	G->A|C->T	1.77915924e-11	1.39541901176471e-06	MD_Mut1_S6_1
chrXIV	625814	.	G->A|C->T	3.49942297e-15	8.398615128e-10	MD_Mut1_S6_1
chrXIV	672691	.	T->C|A->G	1.58847201e-07	0.00774864395121951	MD_Mut1_S6_1
chrXIV	721049	.	C->A|G->T	1.17136142e-06	0.047973846552901	MD_Mut1_S6_1
chrXIV	721059	.	G->A|C->T	1.12884612e-14	1.45049948041237e-09	MD_Mut1_S6_1
chrXV	1060708	.	G->A|C->T	4.14405352e-14	4.36600976347826e-09	MD_Mut1_S6_1
chrXV	1060960	.	A->G|T->C	1.5830723e-14	1.80922548571429e-09	MD_Mut1_S6_1
chrXV	160982	.	G->A|C->T	4.77194041e-15	9.85013033424658e-10	MD_Mut1_S6_1
chrXV	212737	.	C->T|G->A	2.45886171e-07	0.0113732923846154	MD_Mut1_S6_1
chrXV	231432	.	G->A|C->T	1.23716973e-14	1.49959967272727e-09	MD_Mut1_S6_1
chrXV	231434	.	G->A|C->T	5.99216262e-15	9.85013033424658e-10	MD_Mut1_S6_1
chrXV	287113	.	C->T|G->A	6.77165348e-11	5.01603961481482e-06	MD_Mut1_S6_1
chrXV	301183	.	A->T|T->A	4.40176414e-195	6.60264621e-189	MD_Mut1_S6_1
chrXV	305101	.	C->T|G->A	2.78661309e-11	2.15737787612903e-06	MD_Mut1_S6_1
chrXV	31114	.	T->A|A->T	4.1772261e-07	0.0184289386764706	MD_Mut1_S6_1
chrXV	325075	.	C->T|G->A	2.93372678e-13	2.63684522686567e-08	MD_Mut1_S6_1
chrXV	330530	.	C->T|G->A	6.055059e-08	0.00323268039466667	MD_Mut1_S6_1
chrXV	341053	.	G->A|C->T	1.28176539e-13	1.19233989767442e-08	MD_Mut1_S6_1
chrXV	341205	.	G->A|C->T	1.17248708e-14	1.45049948041237e-09	MD_Mut1_S6_1
chrXV	360245	.	C->T|G->A	5.64494104e-07	0.0245432219130435	MD_Mut1_S6_1
chrXV	388980	.	C->T|G->A	1.02031474e-07	0.00514444406722689	MD_Mut1_S6_1
chrXV	394811	.	G->A|C->T	2.24321985e-15	6.90221492307692e-10	MD_Mut1_S6_1
chrXV	410580	.	C->T|G->A	8.81231415e-18	4.50408504e-12	MD_Mut1_S6_1
chrXV	445959	.	C->T|G->A	4.57568436e-13	3.95023110215827e-08	MD_Mut1_S6_1
chrXV	490052	.	G->A|C->T	4.44396736e-08	0.0024192815239819	MD_Mut1_S6_1
chrXV	544270	.	G->A|C->T	3.49942297e-15	8.398615128e-10	MD_Mut1_S6_1
chrXV	545227	.	G->A|C->T	6.61877468e-09	0.000395150727164179	MD_Mut1_S6_1
chrXV	589284	.	T->C|A->G	9.94587451e-17	4.59040362e-11	MD_Mut1_S6_1
chrXV	589442	.	C->T|G->A	2.24321985e-15	6.90221492307692e-10	MD_Mut1_S6_1
chrXV	589907	.	G->A|C->T	3.45008276e-07	0.015448131761194	MD_Mut1_S6_1
chrXV	667813	.	T->A|A->T	6.59453442e-09	0.000395150727164179	MD_Mut1_S6_1
chrXV	670429	.	G->A|C->T	1.06709944e-19	6.09771108571429e-14	MD_Mut1_S6_1
chrXV	671819	.	G->A|C->T	1.76122262e-07	0.00835362507509881	MD_Mut1_S6_1
chrXV	724877	.	C->T|G->A	9.26317846e-15	1.30774284141176e-09	MD_Mut1_S6_1
chrXV	725257	.	C->T|G->A	5.60804963e-14	5.75184577435897e-09	MD_Mut1_S6_1
chrXV	798349	.	C->T|G->A	7.98503334e-09	0.000472021675270936	MD_Mut1_S6_1
chrXV	813646	.	G->A|C->T	2.92122908e-07	0.0131291194606742	MD_Mut1_S6_1
chrXV	850891	.	C->T|G->A	5.17192668e-07	0.0225684073309091	MD_Mut1_S6_1
chrXV	882484	.	G->A|C->T	9.99835138e-14	9.52223940952381e-09	MD_Mut1_S6_1
chrXV	976692	.	T->A|A->T	1.72154312e-07	0.00823048503585657	MD_Mut1_S6_1
chrXV	980772	.	A->T|T->A	2.55639481e-11	1.99199595584416e-06	MD_Mut1_S6_1
chrXV	984870	.	G->A|C->T	1.78211355e-14	1.98012616666667e-09	MD_Mut1_S6_1
chrXVI	135410	.	C->T|G->A	6.97112273e-10	4.64741515333333e-05	MD_Mut1_S6_1
chrXVI	160211	.	G->A|C->T	2.73056545e-08	0.00154560308490566	MD_Mut1_S6_1
chrXVI	278338	.	G->A|C->T	9.0047167e-08	0.00461935533559322	MD_Mut1_S6_1
chrXVI	30972	.	C->T|G->A	8.17954558e-14	7.98004446829268e-09	MD_Mut1_S6_1
chrXVI	324360	.	G->A|C->T	2.06370332e-10	1.43979301395349e-05	MD_Mut1_S6_1
chrXVI	326602	.	C->T|G->A	8.43551887e-08	0.00436319941551724	MD_Mut1_S6_1
chrXVI	453814	.	C->T|G->A	6.72149467e-08	0.00356893522300885	MD_Mut1_S6_1
chrXVI	482476	.	G->T|C->A	1.55344267e-07	0.00760869879183674	MD_Mut1_S6_1
chrXVI	491460	.	G->A|C->T	8.09241564e-14	7.95975308852459e-09	MD_Mut1_S6_1
chrXVI	673002	.	G->A|C->T	2.63200848e-10	1.79455123636364e-05	MD_Mut1_S6_1
chrXVI	719268	.	G->A|C->T	4.77194041e-15	9.85013033424658e-10	MD_Mut1_S6_1
chrXVI	732334	.	G->A|C->T	1.0543549e-06	0.0434785525773196	MD_Mut1_S6_1
chrXVI	812027	.	G->A|C->T	6.48790213e-16	2.88351205777778e-10	MD_Mut1_S6_1
chrXVI	839956	.	G->A|C->T	6.29151579e-13	5.35448152340425e-08	MD_Mut1_S6_1
chrXVI	839959	.	G->A|C->T	1.33920225e-13	1.23618669230769e-08	MD_Mut1_S6_1
chrXVI	868593	.	G->A|C->T	3.09436845e-09	0.000195433796842105	MD_Mut1_S6_1
chrXVI	869155	.	G->A|C->T	3.47302639e-08	0.00192945910555556	MD_Mut1_S6_1
chrI	106974	.	G->T|C->A	2.75028541e-08	0.00103135702875	MD_Mut2_S7_1
chrI	137620	.	G->A|C->T	2.45367531e-08	0.00093771030955414	MD_Mut2_S7_1
chrI	153980	.	C->T|G->A	1.16509439e-06	0.0335278961151079	MD_Mut2_S7_1
chrI	41475	.	G->T|C->A	0	0	MD_Mut2_S7_1
chrI	67737	.	G->A|C->T	1.29772581e-17	5.98950373846154e-12	MD_Mut2_S7_1
chrI	87890	.	T->C|A->G	5.31642105e-08	0.00191009139520958	MD_Mut2_S7_1
chrII	10081	.	T->C|A->G	2.94581386e-08	0.00110123882616822	MD_Mut2_S7_1
chrII	137533	.	C->T|G->A	6.37599267e-08	0.00224375108621701	MD_Mut2_S7_1
chrII	150403	.	T->A|A->T	1.99819123e-13	1.41883400946746e-08	MD_Mut2_S7_1
chrII	162983	.	G->A|C->T	0	0	MD_Mut2_S7_1
chrII	162986	.	G->A|C->T	6.02796946e-14	4.39596936e-09	MD_Mut2_S7_1
chrII	194100	.	C->T|G->A	8.88525363e-15	8.329925278125e-10	MD_Mut2_S7_1
chrII	294365	.	C->A|G->T	1.579542e-09	7.02018666666667e-05	MD_Mut2_S7_1
chrII	308760	.	C->T|G->A	1.5906468e-15	3.47050210909091e-10	MD_Mut2_S7_1
chrII	333914	.	C->T|G->A	1.36502314e-14	1.1617218212766e-09	MD_Mut2_S7_1
chrII	333920	.	C->T|G->A	1.03686607e-14	9.21658728888889e-10	MD_Mut2_S7_1
chrII	342975	.	C->T|G->A	2.49958784e-15	4.28500772571429e-10	MD_Mut2_S7_1
chrII	344174	.	C->T|G->A	4.33096902e-15	5.14570576633663e-10	MD_Mut2_S7_1
chrII	366898	.	G->A|C->T	4.02489445e-10	1.98760219753086e-05	MD_Mut2_S7_1
chrII	36920	.	C->T|G->A	4.77243795e-11	2.61503449315069e-06	MD_Mut2_S7_1
chrII	377152	.	C->A|G->T	3.6276875e-07	0.0113958769633508	MD_Mut2_S7_1
chrII	393040	.	C->T|G->A	6.80502592e-25	4.083015552e-19	MD_Mut2_S7_1
chrII	395042	.	G->A|C->T	3.15300628e-07	0.0101165976898396	MD_Mut2_S7_1
chrII	453392	.	C->T|G->A	1.05200464e-10	5.39489558974359e-06	MD_Mut2_S7_1
chrII	474544	.	A->G|T->C	9.18528607e-40	7.348228856e-34	MD_Mut2_S7_1
chrII	474920	.	T->C|A->G	1.5906468e-15	3.47050210909091e-10	MD_Mut2_S7_1
chrII	548385	.	C->G|G->C	1.58422208e-08	0.000613247256774194	MD_Mut2_S7_1
chrII	558820	.	C->T|G->A	1.53011099e-07	0.00511457712534819	MD_Mut2_S7_1
chrII	563162	.	G->A|C->T	2.43146435e-12	1.51179130569948e-07	MD_Mut2_S7_1
chrII	632014	.	C->T|G->A	1.5906468e-15	3.47050210909091e-10	MD_Mut2_S7_1
chrII	635168	.	C->T|G->A	2.69491646e-12	1.66695863505155e-07	MD_Mut2_S7_1
chrII	635988	.	C->T|G->A	2.49958784e-15	4.28500772571429e-10	MD_Mut2_S7_1
chrII	642363	.	G->A|C->T	8.91699094e-17	3.68978935448276e-11	MD_Mut2_S7_1
chrII	680666	.	G->A|C->T	3.49942297e-15	4.96137472173913e-10	MD_Mut2_S7_1
chrII	681536	.	G->A|C->T	5.61833963e-15	6.18532803302752e-10	MD_Mut2_S7_1
chrII	770518	.	G->A|C->T	2.38085581e-09	0.000104653002637363	MD_Mut2_S7_1
chrII	80480	.	C->G|G->C	2.63139318e-08	0.000992978558490566	MD_Mut2_S7_1
chrIII	101214	.	C->T|G->A	4.66210626e-12	2.797263756e-07	MD_Mut2_S7_1
chrIII	110718	.	G->A|C->T	1.28803884e-09	5.854722e-05	MD_Mut2_S7_1
chrIII	112186	.	C->T|G->A	4.55018326e-09	0.000194313875871886	MD_Mut2_S7_1
chrIII	131211	.	G->A|C->T	1.01815427e-08	0.00041071073557047	MD_Mut2_S7_1
chrIII	134159	.	A->G|T->C	1.07452487e-09	4.92148795419847e-05	MD_Mut2_S7_1
chrIII	139033	.	C->T|G->A	7.14259651e-163	1.224445116e-156	MD_Mut2_S7_1
chrIII	142299	.	T->A|A->T	4.85139324e-11	2.64621449454545e-06	MD_Mut2_S7_1
chrIII	142302	.	G->A|C->T	7.2904645e-15	7.2904645e-10	MD_Mut2_S7_1
chrIII	162793	.	C->A|G->T	3.90658854e-14	2.94836870943396e-09	MD_Mut2_S7_1
chrIII	170234	.	G->A|C->T	3.58173754e-07	0.0112978896062992	MD_Mut2_S7_1
chrIII	272507	.	A->G|T->C	3.58707995e-07	0.0112978896062992	MD_Mut2_S7_1
chrIII	41755	.	C->T|G->A	9.23161357e-11	4.7749725362069e-06	MD_Mut2_S7_1
chrIII	41759	.	C->T|G->A	1.5906468e-15	3.47050210909091e-10	MD_Mut2_S7_1
chrIV	1043748	.	G->A|C->T	2.74794432e-14	2.11380332307692e-09	MD_Mut2_S7_1
chrIV	1094981	.	G->A|C->T	9.65699991e-09	0.000392827114983051	MD_Mut2_S7_1
chrIV	1141144	.	C->T|G->A	9.74591811e-09	0.000395104788243243	MD_Mut2_S7_1
chrIV	1159453	.	G->A|C->T	3.80372062e-15	4.96137472173913e-10	MD_Mut2_S7_1
chrIV	1237602	.	A->T|T->A	3.80372062e-15	4.96137472173913e-10	MD_Mut2_S7_1
chrIV	1267313	.	C->T|G->A	2.49958784e-15	4.28500772571429e-10	MD_Mut2_S7_1
chrIV	1269501	.	G->A|C->T	6.04642202e-07	0.018322490969697	MD_Mut2_S7_1
chrIV	1272103	.	T->C|A->G	7.47894689e-08	0.00261654118600583	MD_Mut2_S7_1
chrIV	1277816	.	C->T|G->A	8.34118762e-07	0.0244729221124694	MD_Mut2_S7_1
chrIV	129798	.	C->T|G->A	2.17409492e-08	0.000838879068810289	MD_Mut2_S7_1
chrIV	1315276	.	G->A|C->T	1.53213991e-17	6.80951071111111e-12	MD_Mut2_S7_1
chrIV	135457	.	T->C|A->G	1.12218507e-07	0.003858516	MD_Mut2_S7_1
chrIV	1386865	.	C->T|G->A	3.29819994e-07	0.0105185126031746	MD_Mut2_S7_1
chrIV	1456545	.	C->A|G->T	4.46575556e-11	2.46954224516129e-06	MD_Mut2_S7_1
chrIV	1471332	.	C->A|G->T	2.49958784e-15	4.28500772571429e-10	MD_Mut2_S7_1
chrIV	1490669	.	G->T|C->A	3.80372062e-15	4.96137472173913e-10	MD_Mut2_S7_1
chrIV	1490932	.	C->T|G->A	4.47219005e-08	0.00163164076595745	MD_Mut2_S7_1
chrIV	1490946	.	C->T|G->A	8.53517799e-15	8.32700291707317e-10	MD_Mut2_S7_1
chrIV	170145	.	G->A|C->T	1.45824639e-12	9.2099772e-08	MD_Mut2_S7_1
chrIV	201173	.	C->T|G->A	7.46596816e-08	0.00261654118600583	MD_Mut2_S7_1
chrIV	20242	.	C->T|G->A	4.48894196e-10	2.19866544979592e-05	MD_Mut2_S7_1
chrIV	216453	.	C->T|G->A	3.06254851e-07	0.00987918874193548	MD_Mut2_S7_1
chrIV	217137	.	A->T|T->A	1.71300425e-14	1.43748608391608e-09	MD_Mut2_S7_1
chrIV	237834	.	G->A|C->T	3.80372062e-15	4.96137472173913e-10	MD_Mut2_S7_1
chrIV	302336	.	T->A|A->T	2.49958784e-15	4.28500772571429e-10	MD_Mut2_S7_1
chrIV	302337	.	A->T|T->A	4.4112199e-09	0.000189052281428571	MD_Mut2_S7_1
chrIV	309441	.	C->T|G->A	9.42152336e-15	8.69679079384615e-10	MD_Mut2_S7_1
chrIV	315333	.	G->A|C->T	7.06915113e-09	0.000295574263275261	MD_Mut2_S7_1
chrIV	423146	.	C->G|G->C	9.36204325e-07	0.0272020627118644	MD_Mut2_S7_1
chrIV	453687	.	G->T|C->A	3.80372062e-15	4.96137472173913e-10	MD_Mut2_S7_1
chrIV	454254	.	A->T|T->A	8.6609269e-07	0.025287377810219	MD_Mut2_S7_1
chrIV	458523	.	C->T|G->A	1.5906468e-15	3.47050210909091e-10	MD_Mut2_S7_1
chrIV	463972	.	G->A|C->T	2.28252734e-07	0.0075041994739726	MD_Mut2_S7_1
chrIV	509271	.	A->T|T->A	9.42152336e-15	8.69679079384615e-10	MD_Mut2_S7_1
chrIV	521897	.	C->T|G->A	3.98868816e-07	0.0124646505	MD_Mut2_S7_1
chrIV	54369	.	G->A|C->T	1.5906468e-15	3.47050210909091e-10	MD_Mut2_S7_1
chrIV	544289	.	C->T|G->A	2.49958784e-15	4.28500772571429e-10	MD_Mut2_S7_1
chrIV	592981	.	G->T|C->A	2.76903059e-12	1.70401882461538e-07	MD_Mut2_S7_1
chrIV	596657	.	C->T|G->A	2.49958784e-15	4.28500772571429e-10	MD_Mut2_S7_1
chrIV	60829	.	G->A|C->T	1.5906468e-15	3.47050210909091e-10	MD_Mut2_S7_1
chrIV	666336	.	G->A|C->T	1.09622388e-07	0.00378210727586207	MD_Mut2_S7_1
chrIV	668815	.	G->A|C->T	2.15730833e-19	1.12555217217391e-13	MD_Mut2_S7_1
chrIV	77813	.	C->G|G->C	6.92379951e-07	0.0205657411188119	MD_Mut2_S7_1
chrIV	79049	.	C->A|G->T	4.17794287e-07	0.0129884234300518	MD_Mut2_S7_1
chrIV	818650	.	C->T|G->A	6.78767387e-15	7.02173158965517e-10	MD_Mut2_S7_1
chrIV	82170	.	C->T|G->A	5.52822957e-14	4.0698622601227e-09	MD_Mut2_S7_1
chrIV	840885	.	G->A|C->T	5.89123968e-11	3.141994496e-06	MD_Mut2_S7_1
chrIV	846685	.	C->A|G->T	2.47686611e-08	0.000943568041904762	MD_Mut2_S7_1
chrIV	899502	.	A->T|T->A	7.46228278e-10	3.51166248470588e-05	MD_Mut2_S7_1
chrIV	917187	.	C->T|G->A	4.33096902e-15	5.14570576633663e-10	MD_Mut2_S7_1
chrIV	922830	.	A->G|T->C	1.42782171e-07	0.00482643958309859	MD_Mut2_S7_1
chrIV	927343	.	C->T|G->A	5.5258638e-08	0.00196184513609467	MD_Mut2_S7_1
chrIV	927350	.	C->T|G->A	3.49942297e-15	4.96137472173913e-10	MD_Mut2_S7_1
chrIV	929171	.	G->T|C->A	1.5906468e-15	3.47050210909091e-10	MD_Mut2_S7_1
chrIV	954033	.	C->T|G->A	3.80372062e-15	4.96137472173913e-10	MD_Mut2_S7_1
chrIV	993174	.	C->T|G->A	1.54542226e-09	6.89407699628253e-05	MD_Mut2_S7_1
chrIX	125873	.	G->T|C->A	3.5132579e-11	1.96088813023256e-06	MD_Mut2_S7_1
chrIX	126834	.	G->T|C->A	0	0	MD_Mut2_S7_1
chrIX	129704	.	C->T|G->A	5.10335425e-07	0.0156918730127877	MD_Mut2_S7_1
chrIX	137593	.	C->T|G->A	8.43130208e-13	5.55910027252747e-08	MD_Mut2_S7_1
chrIX	230616	.	C->A|G->T	3.80372062e-15	4.96137472173913e-10	MD_Mut2_S7_1
chrIX	231388	.	A->T|T->A	1.30875852e-08	0.000514921384918033	MD_Mut2_S7_1
chrIX	255872	.	C->T|G->A	2.34438467e-14	1.8387330745098e-09	MD_Mut2_S7_1
chrIX	295772	.	C->T|G->A	2.75028541e-08	0.00103135702875	MD_Mut2_S7_1
chrIX	312487	.	C->T|G->A	3.80372062e-15	4.96137472173913e-10	MD_Mut2_S7_1
chrIX	313884	.	G->A|C->T	3.05880866e-07	0.00987918874193548	MD_Mut2_S7_1
chrIX	97074	.	C->T|G->A	3.49942297e-15	4.96137472173913e-10	MD_Mut2_S7_1
chrV	130667	.	C->T|G->A	3.30581754e-07	0.0105185126031746	MD_Mut2_S7_1
chrV	130736	.	A->T|T->A	1.93071612e-14	1.59783403034483e-09	MD_Mut2_S7_1
chrV	130748	.	G->T|C->A	1.41567481e-06	0.0396918171028037	MD_Mut2_S7_1
chrV	149991	.	G->A|C->T	2.49958784e-15	4.28500772571429e-10	MD_Mut2_S7_1
chrV	251242	.	C->T|G->A	7.89934589e-10	3.7028183859375e-05	MD_Mut2_S7_1
chrV	251247	.	C->T|G->A	3.80372062e-15	4.96137472173913e-10	MD_Mut2_S7_1
chrV	251252	.	C->T|G->A	3.80372062e-15	4.96137472173913e-10	MD_Mut2_S7_1
chrV	260811	.	G->A|C->T	7.2904645e-15	7.2904645e-10	MD_Mut2_S7_1
chrV	301693	.	C->T|G->A	6.26823472e-12	3.66921056780488e-07	MD_Mut2_S7_1
chrV	301698	.	G->T|C->A	2.24469566e-14	1.77212815263158e-09	MD_Mut2_S7_1
chrV	305648	.	G->T|C->A	3.17450682e-186	6.34901364e-180	MD_Mut2_S7_1
chrV	339700	.	T->A|A->T	6.21163061e-11	3.29821094336283e-06	MD_Mut2_S7_1
chrV	344681	.	G->A|C->T	1.2890051e-07	0.00439433556818182	MD_Mut2_S7_1
chrV	358183	.	G->A|C->T	1.35629576e-09	6.11862748872181e-05	MD_Mut2_S7_1
chrV	360287	.	G->T|C->A	3.80372062e-15	4.96137472173913e-10	MD_Mut2_S7_1
chrV	40002	.	G->A|C->T	8.30910478e-11	4.3541160419214e-06	MD_Mut2_S7_1
chrV	40008	.	G->A|C->T	1.5906468e-15	3.47050210909091e-10	MD_Mut2_S7_1
chrV	412643	.	A->T|T->A	6.78767387e-15	7.02173158965517e-10	MD_Mut2_S7_1
chrV	434298	.	C->T|G->A	3.07407214e-38	2.305554105e-32	MD_Mut2_S7_1
chrV	434303	.	A->T|T->A	9.65698645e-09	0.000392827114983051	MD_Mut2_S7_1
chrV	44981	.	G->A|C->T	1.23338461e-07	0.00422874723428571	MD_Mut2_S7_1
chrV	455110	.	C->T|G->A	1.17600844e-08	0.000468840574086379	MD_Mut2_S7_1
chrV	456439	.	A->T|T->A	1.41479955e-06	0.0396918171028037	MD_Mut2_S7_1
chrV	45736	.	A->G|T->C	1.59434423e-06	0.0443900945707657	MD_Mut2_S7_1
chrV	465254	.	C->T|G->A	2.49958784e-15	4.28500772571429e-10	MD_Mut2_S7_1
chrV	508717	.	C->T|G->A	1.14726591e-13	8.24382689820359e-09	MD_Mut2_S7_1
chrV	510339	.	A->T|T->A	1.52152169e-09	6.81278368656716e-05	MD_Mut2_S7_1
chrV	510342	.	C->A|G->T	2.70923069e-14	2.09746892129032e-09	MD_Mut2_S7_1
chrV	512182	.	C->T|G->A	4.89813452e-07	0.0151488696494845	MD_Mut2_S7_1
chrV	545373	.	T->A|A->T	1.56057601e-11	8.9175772e-07	MD_Mut2_S7_1
chrV	545374	.	A->T|T->A	3.8200819e-11	2.12226772222222e-06	MD_Mut2_S7_1
chrV	67469	.	G->A|C->T	1.33218774e-12	8.45833485714286e-08	MD_Mut2_S7_1
chrV	81461	.	G->A|C->T	4.90145758e-08	0.00177696347311178	MD_Mut2_S7_1
chrV	89899	.	C->T|G->A	5.11293529e-07	0.0156918730127877	MD_Mut2_S7_1
chrV	93039	.	G->A|C->T	3.20098237e-07	0.010243143584	MD_Mut2_S7_1
chrVI	107621	.	C->T|G->A	3.23190073e-138	4.847851095e-132	MD_Mut2_S7_1
chrVI	133094	.	A->G|T->C	2.03827075e-09	8.99237095588235e-05	MD_Mut2_S7_1
chrVI	75912	.	C->T|G->A	1.1494455e-14	1.00681357664234e-09	MD_Mut2_S7_1
chrVI	75913	.	T->C|A->G	4.56446475e-14	3.40208552795031e-09	MD_Mut2_S7_1
chrVI	76011	.	C->T|G->A	1.8903133e-13	1.35022378571429e-08	MD_Mut2_S7_1
chrVI	76180	.	C->T|G->A	2.47108377e-13	1.73409387368421e-08	MD_Mut2_S7_1
chrVI	76210	.	C->T|G->A	4.69196375e-13	3.14545055865922e-08	MD_Mut2_S7_1
chrVI	76224	.	C->T|G->A	1.71300425e-14	1.43748608391608e-09	MD_Mut2_S7_1
chrVI	94490	.	G->A|C->T	1.3649143e-06	0.03862965	MD_Mut2_S7_1
chrVII	1057681	.	G->A|C->T	7.2904645e-15	7.2904645e-10	MD_Mut2_S7_1
chrVII	1064710	.	G->A|C->T	1.43368898e-07	0.00483265948314607	MD_Mut2_S7_1
chrVII	122667	.	G->A|C->T	4.33250972e-08	0.00158991182385321	MD_Mut2_S7_1
chrVII	145654	.	T->A|A->T	2.19668691e-07	0.00726177490909091	MD_Mut2_S7_1
chrVII	170873	.	G->T|C->A	6.17581967e-07	0.0186227129246231	MD_Mut2_S7_1
chrVII	25480	.	C->T|G->A	2.23117572e-14	1.77212815263158e-09	MD_Mut2_S7_1
chrVII	287365	.	T->A|A->T	3.97979798e-12	2.41199877575758e-07	MD_Mut2_S7_1
chrVII	325763	.	C->T|G->A	6.65310294e-17	2.85132983142857e-11	MD_Mut2_S7_1
chrVII	406748	.	C->T|G->A	9.65633786e-13	6.22989539354839e-08	MD_Mut2_S7_1
chrVII	437427	.	G->A|C->T	4.33096902e-15	5.14570576633663e-10	MD_Mut2_S7_1
chrVII	474284	.	C->T|G->A	6.78767387e-15	7.02173158965517e-10	MD_Mut2_S7_1
chrVII	479572	.	G->A|C->T	1.22653688e-66	1.22653688e-60	MD_Mut2_S7_1
chrVII	482828	.	G->A|C->T	2.49958784e-15	4.28500772571429e-10	MD_Mut2_S7_1
chrVII	556297	.	G->T|C->A	1.04359644e-06	0.030249172173913	MD_Mut2_S7_1
chrVII	609420	.	G->A|C->T	6.79392928e-11	3.59150446519824e-06	MD_Mut2_S7_1
chrVII	724546	.	G->C|C->G	4.33096902e-15	5.14570576633663e-10	MD_Mut2_S7_1
chrVII	73868	.	T->C|A->G	4.33096902e-15	5.14570576633663e-10	MD_Mut2_S7_1
chrVII	87902	.	C->T|G->A	1.5906468e-15	3.47050210909091e-10	MD_Mut2_S7_1
chrVII	89366	.	C->T|G->A	4.33096902e-15	5.14570576633663e-10	MD_Mut2_S7_1
chrVII	89710	.	T->A|A->T	1.28540354e-07	0.00439433556818182	MD_Mut2_S7_1
chrVII	914829	.	T->A|A->T	2.5630722e-07	0.00838061754768392	MD_Mut2_S7_1
chrVII	991134	.	G->A|C->T	3.50445088e-13	2.41686267586207e-08	MD_Mut2_S7_1
chrVIII	108227	.	A->T|T->A	8.88525363e-15	8.329925278125e-10	MD_Mut2_S7_1
chrVIII	122057	.	G->A|C->T	2.49958784e-15	4.28500772571429e-10	MD_Mut2_S7_1
chrVIII	125621	.	C->T|G->A	9.18467941e-30	5.80085015368421e-24	MD_Mut2_S7_1
chrVIII	157644	.	T->A|A->T	2.27462493e-13	1.60561759764706e-08	MD_Mut2_S7_1
chrVIII	157648	.	G->A|C->T	1.5906468e-15	3.47050210909091e-10	MD_Mut2_S7_1
chrVIII	202650	.	C->A|G->T	7.53376845e-88	1.00450246e-81	MD_Mut2_S7_1
chrVIII	279786	.	C->T|G->A	1.17600844e-08	0.000468840574086379	MD_Mut2_S7_1
chrVIII	282664	.	A->T|T->A	2.76039439e-07	0.00900128605434783	MD_Mut2_S7_1
chrVIII	384503	.	C->T|G->A	2.92181664e-07	0.00950184273170732	MD_Mut2_S7_1
chrVIII	454930	.	C->T|G->A	1.59390493e-06	0.0443900945707657	MD_Mut2_S7_1
chrVIII	483365	.	G->A|C->T	2.34546995e-10	1.17092364149378e-05	MD_Mut2_S7_1
chrVIII	511894	.	C->T|G->A	6.04445787e-14	4.39596936e-09	MD_Mut2_S7_1
chrVIII	51492	.	C->T|G->A	6.97623858e-10	3.32201837142857e-05	MD_Mut2_S7_1
chrVIII	524822	.	C->T|G->A	5.41045316e-11	2.92255103035714e-06	MD_Mut2_S7_1
chrVIII	65428	.	G->A|C->T	1.76094779e-11	1.00148689478673e-06	MD_Mut2_S7_1
chrX	111275	.	C->A|G->T	6.04642202e-07	0.018322490969697	MD_Mut2_S7_1
chrX	120868	.	C->T|G->A	4.90573314e-15	5.50175679252337e-10	MD_Mut2_S7_1
chrX	120973	.	T->C|A->G	4.8550712e-09	0.000206598774468085	MD_Mut2_S7_1
chrX	193790	.	G->A|C->T	3.12002125e-12	1.91021709183673e-07	MD_Mut2_S7_1
chrX	283431	.	C->T|G->A	6.40573108e-18	3.0747509184e-12	MD_Mut2_S7_1
chrX	398882	.	G->A|C->T	5.45542859e-11	2.92255103035714e-06	MD_Mut2_S7_1
chrX	406347	.	A->T|T->A	4.4734151e-08	0.00163164076595745	MD_Mut2_S7_1
chrX	420540	.	T->C|A->G	1.28953615e-06	0.0366692744075829	MD_Mut2_S7_1
chrX	423508	.	T->C|A->G	1.93826132e-07	0.00644297391689751	MD_Mut2_S7_1
chrX	431913	.	G->A|C->T	3.80372062e-15	4.96137472173913e-10	MD_Mut2_S7_1
chrX	460442	.	C->T|G->A	7.52714049e-12	4.36355970434783e-07	MD_Mut2_S7_1
chrX	529000	.	G->A|C->T	6.06184341e-09	0.000256134228591549	MD_Mut2_S7_1
chrX	529532	.	C->T|G->A	1.19693356e-06	0.0342797200954654	MD_Mut2_S7_1
chrX	566878	.	G->T|C->A	2.1256913e-07	0.00704649049723757	MD_Mut2_S7_1
chrX	621395	.	C->T|G->A	1.21458846e-06	0.0347025274285714	MD_Mut2_S7_1
chrX	622017	.	C->T|G->A	6.77764686e-10	3.24030925577689e-05	MD_Mut2_S7_1
chrX	643467	.	G->A|C->T	2.52024994e-09	0.000110375909781022	MD_Mut2_S7_1
chrX	643810	.	T->A|A->T	3.49942297e-15	4.96137472173913e-10	MD_Mut2_S7_1
chrX	80228	.	G->T|C->A	1.52685403e-07	0.00511457712534819	MD_Mut2_S7_1
chrX	91954	.	G->A|C->T	5.29036864e-10	2.54957524819277e-05	MD_Mut2_S7_1
chrX	99517	.	T->A|A->T	5.43171133e-11	2.92255103035714e-06	MD_Mut2_S7_1
chrX	99518	.	A->T|T->A	2.33771719e-07	0.00766464652459016	MD_Mut2_S7_1
chrX	99519	.	A->T|T->A	1.11390544e-16	4.45562176e-11	MD_Mut2_S7_1
chrX	99520	.	T->A|A->T	1.76910932e-06	0.0489154650691244	MD_Mut2_S7_1
chrXI	100334	.	G->A|C->T	2.21920213e-12	1.39426311832461e-07	MD_Mut2_S7_1
chrXI	115434	.	G->A|C->T	3.80372062e-15	4.96137472173913e-10	MD_Mut2_S7_1
chrXI	119729	.	C->T|G->A	3.50343338e-07	0.011092665055409	MD_Mut2_S7_1
chrXI	141679	.	G->A|C->T	4.33096902e-15	5.14570576633663e-10	MD_Mut2_S7_1
chrXI	141682	.	G->A|C->T	4.90573314e-15	5.50175679252337e-10	MD_Mut2_S7_1
chrXI	152202	.	C->T|G->A	3.70322459e-13	2.52492585681818e-08	MD_Mut2_S7_1
chrXI	234009	.	T->C|A->G	3.65321368e-07	0.0114461003028721	MD_Mut2_S7_1
chrXI	234097	.	C->T|G->A	6.93438289e-11	3.64967520526316e-06	MD_Mut2_S7_1
chrXI	246115	.	G->A|C->T	1.7419008e-06	0.0482743870669746	MD_Mut2_S7_1
chrXI	259564	.	C->T|G->A	3.73667199e-13	2.53333694237288e-08	MD_Mut2_S7_1
chrXI	259611	.	C->T|G->A	3.82057255e-14	2.90170067088608e-09	MD_Mut2_S7_1
chrXI	277055	.	G->T|C->A	3.33050223e-11	1.86757134392523e-06	MD_Mut2_S7_1
chrXI	280162	.	G->A|C->T	1.79535432e-56	1.53887513142857e-50	MD_Mut2_S7_1
chrXI	319612	.	C->T|G->A	1.27945669e-08	0.000506715520792079	MD_Mut2_S7_1
chrXI	427635	.	G->A|C->T	1.5906468e-15	3.47050210909091e-10	MD_Mut2_S7_1
chrXI	436864	.	C->T|G->A	3.80372062e-15	4.96137472173913e-10	MD_Mut2_S7_1
chrXI	461875	.	G->A|C->T	6.32981552e-09	0.000266518548210526	MD_Mut2_S7_1
chrXI	520627	.	C->T|G->A	1.03686607e-14	9.21658728888889e-10	MD_Mut2_S7_1
chrXI	520773	.	C->T|G->A	4.90573314e-15	5.50175679252337e-10	MD_Mut2_S7_1
chrXI	556278	.	C->T|G->A	3.80372062e-15	4.96137472173913e-10	MD_Mut2_S7_1
chrXI	558715	.	C->T|G->A	6.78767387e-15	7.02173158965517e-10	MD_Mut2_S7_1
chrXI	619991	.	G->T|C->A	5.36481413e-37	3.78692762117647e-31	MD_Mut2_S7_1
chrXI	638717	.	G->A|C->T	8.5591584e-09	0.000354172071724138	MD_Mut2_S7_1
chrXII	1057556	.	C->T|G->A	1.11405249e-24	6.36601422857143e-19	MD_Mut2_S7_1
chrXII	108512	.	G->A|C->T	2.32611384e-12	1.45382115e-07	MD_Mut2_S7_1
chrXII	116040	.	G->T|C->A	1.44126682e-08	0.000563361623452769	MD_Mut2_S7_1
chrXII	116044	.	G->T|C->A	4.17362084e-07	0.0129884234300518	MD_Mut2_S7_1
chrXII	121973	.	C->A|G->T	8.3709487e-07	0.0245003376585366	MD_Mut2_S7_1
chrXII	129226	.	G->A|C->T	1.5906468e-15	3.47050210909091e-10	MD_Mut2_S7_1
chrXII	158411	.	C->T|G->A	4.56106958e-74	5.26723736727273e-68	MD_Mut2_S7_1
chrXII	187271	.	G->A|C->T	7.46228278e-10	3.51166248470588e-05	MD_Mut2_S7_1
chrXII	225176	.	T->C|A->G	3.67258068e-16	1.377217755e-10	MD_Mut2_S7_1
chrXII	243446	.	C->T|G->A	7.2904645e-15	7.2904645e-10	MD_Mut2_S7_1
chrXII	254990	.	C->T|G->A	4.90573314e-15	5.50175679252337e-10	MD_Mut2_S7_1
chrXII	254994	.	C->T|G->A	5.40034407e-14	4.00025486666667e-09	MD_Mut2_S7_1
chrXII	262823	.	C->T|G->A	8.73977101e-11	4.54298607272727e-06	MD_Mut2_S7_1
chrXII	263447	.	G->T|C->A	5.31642105e-08	0.00191009139520958	MD_Mut2_S7_1
chrXII	266034	.	C->T|G->A	1.10287297e-06	0.031890302746988	MD_Mut2_S7_1
chrXII	266037	.	G->T|C->A	4.67072323e-10	2.27840157560976e-05	MD_Mut2_S7_1
chrXII	291762	.	C->T|G->A	5.35606126e-13	3.57070750666667e-08	MD_Mut2_S7_1
chrXII	369560	.	G->A|C->T	2.00980373e-14	1.62957059189189e-09	MD_Mut2_S7_1
chrXII	410270	.	C->T|G->A	1.82261613e-14	1.518846775e-09	MD_Mut2_S7_1
chrXII	45219	.	G->A|C->T	2.34228409e-10	1.17092364149378e-05	MD_Mut2_S7_1
chrXII	50916	.	G->C|C->G	5.99735026e-07	0.0182660414010152	MD_Mut2_S7_1
chrXII	538658	.	G->A|C->T	2.97836607e-07	0.00965956563243243	MD_Mut2_S7_1
chrXII	620847	.	C->T|G->A	9.3619074e-13	6.1055917826087e-08	MD_Mut2_S7_1
chrXII	625437	.	A->T|T->A	5.07147478e-07	0.015644652277635	MD_Mut2_S7_1
chrXII	63999	.	C->A|G->T	4.90573314e-15	5.50175679252337e-10	MD_Mut2_S7_1
chrXII	64005	.	G->A|C->T	2.54909923e-18	1.274549615e-12	MD_Mut2_S7_1
chrXII	65082	.	T->C|A->G	2.24469566e-14	1.77212815263158e-09	MD_Mut2_S7_1
chrXII	663001	.	C->T|G->A	6.2489696e-15	6.69532457142857e-10	MD_Mut2_S7_1
chrXII	673983	.	T->A|A->T	1.5906468e-15	3.47050210909091e-10	MD_Mut2_S7_1
chrXII	687610	.	G->A|C->T	2.31024406e-10	1.16482893781513e-05	MD_Mut2_S7_1
chrXII	720116	.	G->A|C->T	8.03080996e-07	0.0236780637641278	MD_Mut2_S7_1
chrXII	757413	.	C->A|G->T	5.34424139e-08	0.00191435512477612	MD_Mut2_S7_1
chrXII	776313	.	C->T|G->A	4.40671461e-09	0.000189052281428571	MD_Mut2_S7_1
chrXII	795521	.	C->A|G->T	7.03194552e-24	3.83560664727273e-18	MD_Mut2_S7_1
chrXII	861623	.	T->G|A->C	1.32843552e-06	0.0376861140425532	MD_Mut2_S7_1
chrXII	933772	.	C->T|G->A	7.46228278e-10	3.51166248470588e-05	MD_Mut2_S7_1
chrXII	956814	.	G->A|C->T	1.04781034e-08	0.000420525888963211	MD_Mut2_S7_1
chrXIII	10653	.	C->T|G->A	1.28502671e-08	0.000507247385526316	MD_Mut2_S7_1
chrXIII	120562	.	C->T|G->A	3.49942297e-15	4.96137472173913e-10	MD_Mut2_S7_1
chrXIII	121066	.	C->T|G->A	6.2489696e-15	6.69532457142857e-10	MD_Mut2_S7_1
chrXIII	159852	.	C->T|G->A	3.99446056e-09	0.000173045222815884	MD_Mut2_S7_1
chrXIII	204139	.	C->G|G->C	1.5906468e-15	3.47050210909091e-10	MD_Mut2_S7_1
chrXIII	222924	.	G->A|C->T	9.94154256e-15	9.03776596363636e-10	MD_Mut2_S7_1
chrXIII	237171	.	C->T|G->A	1.56831193e-08	0.000609053176699029	MD_Mut2_S7_1
chrXIII	387330	.	G->T|C->A	1.96396187e-14	1.60323417959184e-09	MD_Mut2_S7_1
chrXIII	389889	.	C->T|G->A	6.14294308e-10	2.9486126784e-05	MD_Mut2_S7_1
chrXIII	449484	.	C->T|G->A	1.03309972e-09	4.74988377011494e-05	MD_Mut2_S7_1
chrXIII	451807	.	G->A|C->T	4.92405233e-11	2.67369357285068e-06	MD_Mut2_S7_1
chrXIII	536190	.	T->A|A->T	9.43368541e-14	6.81953162168675e-09	MD_Mut2_S7_1
chrXIII	554694	.	G->A|C->T	1.03686607e-14	9.21658728888889e-10	MD_Mut2_S7_1
chrXIII	554733	.	T->A|A->T	8.88525363e-15	8.329925278125e-10	MD_Mut2_S7_1
chrXIII	555452	.	C->T|G->A	1.36502314e-14	1.1617218212766e-09	MD_Mut2_S7_1
chrXIII	556034	.	G->A|C->T	3.80372062e-15	4.96137472173913e-10	MD_Mut2_S7_1
chrXIII	560389	.	C->T|G->A	1.49596477e-06	0.0418451683916084	MD_Mut2_S7_1
chrXIII	623561	.	G->A|C->T	2.49958784e-15	4.28500772571429e-10	MD_Mut2_S7_1
chrXIII	631946	.	T->C|A->G	5.45987824e-08	0.00194995651428571	MD_Mut2_S7_1
chrXIII	652808	.	G->A|C->T	3.50445088e-13	2.41686267586207e-08	MD_Mut2_S7_1
chrXIII	654692	.	G->A|C->T	1.01993166e-08	0.00041071073557047	MD_Mut2_S7_1
chrXIII	666070	.	T->C|A->G	1.19693356e-06	0.0342797200954654	MD_Mut2_S7_1
chrXIII	669726	.	A->T|T->A	1.26993687e-12	8.1059800212766e-08	MD_Mut2_S7_1
chrXIII	671823	.	G->A|C->T	1.08210748e-07	0.00375297391907514	MD_Mut2_S7_1
chrXIII	698764	.	C->A|G->T	3.80372062e-15	4.96137472173913e-10	MD_Mut2_S7_1
chrXIII	698766	.	G->A|C->T	8.88525363e-15	8.329925278125e-10	MD_Mut2_S7_1
chrXIII	747668	.	C->T|G->A	4.1007644e-10	2.01676937704918e-05	MD_Mut2_S7_1
chrXIII	762511	.	G->A|C->T	6.58285325e-09	0.000276203632867133	MD_Mut2_S7_1
chrXIII	772755	.	A->G|T->C	2.50200274e-08	0.00095012762278481	MD_Mut2_S7_1
chrXIII	795796	.	C->T|G->A	3.21806298e-08	0.00119927812919255	MD_Mut2_S7_1
chrXIII	816657	.	G->T|C->A	9.91095598e-59	9.14857475076923e-53	MD_Mut2_S7_1
chrXIII	849047	.	A->T|T->A	8.74524819e-11	4.54298607272727e-06	MD_Mut2_S7_1
chrXIII	854942	.	G->T|C->A	1.48122869e-07	0.00497891996638656	MD_Mut2_S7_1
chrXIII	858263	.	G->A|C->T	7.95323405e-15	7.88750484297521e-10	MD_Mut2_S7_1
chrXIV	173691	.	G->T|C->A	2.49958784e-15	4.28500772571429e-10	MD_Mut2_S7_1
chrXIV	186413	.	G->T|C->A	1.05082886e-10	5.39489558974359e-06	MD_Mut2_S7_1
chrXIV	189585	.	C->T|G->A	3.63414206e-210	8.721940944e-204	MD_Mut2_S7_1
chrXIV	206655	.	A->T|T->A	5.11353871e-08	0.00184826700361446	MD_Mut2_S7_1
chrXIV	254960	.	C->T|G->A	1.09356968e-14	9.64914423529412e-10	MD_Mut2_S7_1
chrXIV	282241	.	C->T|G->A	6.2489696e-15	6.69532457142857e-10	MD_Mut2_S7_1
chrXIV	331779	.	C->T|G->A	5.61833963e-15	6.18532803302752e-10	MD_Mut2_S7_1
chrXIV	33370	.	T->C|A->G	3.31870725e-09	0.000144291619565217	MD_Mut2_S7_1
chrXIV	33377	.	G->A|C->T	1.98934768e-11	1.12604585660377e-06	MD_Mut2_S7_1
chrXIV	351337	.	C->T|G->A	1.24890614e-09	5.69843105703422e-05	MD_Mut2_S7_1
chrXIV	351978	.	A->T|T->A	2.21479094e-07	0.00730150859340659	MD_Mut2_S7_1
chrXIV	390454	.	G->A|C->T	3.31333147e-07	0.0105185126031746	MD_Mut2_S7_1
chrXIV	43769	.	G->A|C->T	1.35629576e-09	6.11862748872181e-05	MD_Mut2_S7_1
chrXIV	478538	.	G->A|C->T	3.20851937e-34	2.13901291333333e-28	MD_Mut2_S7_1
chrXIV	478544	.	G->A|C->T	8.53517799e-15	8.32700291707317e-10	MD_Mut2_S7_1
chrXIV	575614	.	G->A|C->T	8.88525363e-15	8.329925278125e-10	MD_Mut2_S7_1
chrXIV	57606	.	G->A|C->T	3.12713694e-11	1.76176729014085e-06	MD_Mut2_S7_1
chrXIV	583811	.	G->A|C->T	9.29528462e-10	4.32338819534884e-05	MD_Mut2_S7_1
chrXIV	625814	.	G->A|C->T	1.5906468e-15	3.47050210909091e-10	MD_Mut2_S7_1
chrXIV	691312	.	C->T|G->A	8.82437011e-07	0.0257020488640777	MD_Mut2_S7_1
chrXIV	703121	.	C->T|G->A	8.80268845e-09	0.00036299746185567	MD_Mut2_S7_1
chrXIV	716263	.	A->T|T->A	1.41479955e-06	0.0396918171028037	MD_Mut2_S7_1
chrXIV	725655	.	C->T|G->A	5.64578506e-07	0.017239038351145	MD_Mut2_S7_1
chrXIV	770017	.	G->A|C->T	2.61971576e-10	1.29903260826446e-05	MD_Mut2_S7_1
chrXV	1004496	.	C->T|G->A	4.86274389e-07	0.015078275627907	MD_Mut2_S7_1
chrXV	1025321	.	G->A|C->T	9.94154256e-15	9.03776596363636e-10	MD_Mut2_S7_1
chrXV	1034580	.	G->A|C->T	1.28375775e-06	0.0365916698337292	MD_Mut2_S7_1
chrXV	1034585	.	G->A|C->T	4.71035792e-10	2.28843299757085e-05	MD_Mut2_S7_1
chrXV	1060960	.	A->G|T->C	4.87223938e-242	1.461671814e-235	MD_Mut2_S7_1
chrXV	155542	.	T->C|A->G	3.10862451e-07	0.0100009367613941	MD_Mut2_S7_1
chrXV	160982	.	G->A|C->T	4.31960023e-14	3.2397001725e-09	MD_Mut2_S7_1
chrXV	19317	.	G->A|C->T	1.39903142e-07	0.00474247938983051	MD_Mut2_S7_1
chrXV	211619	.	G->A|C->T	5.53284956e-09	0.000234608461908127	MD_Mut2_S7_1
chrXV	231434	.	G->A|C->T	4.82830092e-74	5.26723736727273e-68	MD_Mut2_S7_1
chrXV	254822	.	T->A|A->T	2.49958784e-15	4.28500772571429e-10	MD_Mut2_S7_1
chrXV	259617	.	C->T|G->A	4.28547425e-12	2.58420557788945e-07	MD_Mut2_S7_1
chrXV	287113	.	C->T|G->A	1.56057601e-11	8.9175772e-07	MD_Mut2_S7_1
chrXV	287997	.	C->T|G->A	1.06900822e-12	6.85994579679144e-08	MD_Mut2_S7_1
chrXV	301183	.	A->T|T->A	1.5906468e-15	3.47050210909091e-10	MD_Mut2_S7_1
chrXV	301217	.	G->A|C->T	6.17653312e-07	0.0186227129246231	MD_Mut2_S7_1
chrXV	31114	.	T->A|A->T	9.63295891e-10	4.46314698532819e-05	MD_Mut2_S7_1
chrXV	325075	.	C->T|G->A	8.86569479e-08	0.00309268422906977	MD_Mut2_S7_1
chrXV	325078	.	C->T|G->A	3.00905797e-14	2.29991691974522e-09	MD_Mut2_S7_1
chrXV	330530	.	C->T|G->A	1.38580546e-08	0.000543453121568627	MD_Mut2_S7_1
chrXV	341053	.	G->A|C->T	5.5258638e-08	0.00196184513609467	MD_Mut2_S7_1
chrXV	341205	.	G->A|C->T	1.96396187e-14	1.60323417959184e-09	MD_Mut2_S7_1
chrXV	356271	.	G->A|C->T	3.67572639e-12	2.23902115126904e-07	MD_Mut2_S7_1
chrXV	360245	.	C->T|G->A	5.00606213e-10	2.42228812741935e-05	MD_Mut2_S7_1
chrXV	370443	.	C->T|G->A	2.55639665e-14	1.99199738961039e-09	MD_Mut2_S7_1
chrXV	388980	.	C->T|G->A	1.09681111e-07	0.00378210727586207	MD_Mut2_S7_1
chrXV	394781	.	G->A|C->T	1.41530529e-10	7.19646757627119e-06	MD_Mut2_S7_1
chrXV	394811	.	G->A|C->T	1.5906468e-15	3.47050210909091e-10	MD_Mut2_S7_1
chrXV	432501	.	C->T|G->A	7.87514687e-09	0.000326995717785467	MD_Mut2_S7_1
chrXV	447492	.	C->T|G->A	1.53389972e-11	8.84942146153846e-07	MD_Mut2_S7_1
chrXV	490044	.	G->A|C->T	2.21605068e-08	0.00084960409456869	MD_Mut2_S7_1
chrXV	490047	.	G->A|C->T	1.40818269e-10	7.19072011914893e-06	MD_Mut2_S7_1
chrXV	490052	.	G->A|C->T	8.72465427e-13	5.72108476721312e-08	MD_Mut2_S7_1
chrXV	513040	.	T->A|A->T	6.81069104e-07	0.0202799733200993	MD_Mut2_S7_1
chrXV	545370	.	C->T|G->A	1.13632126e-06	0.0327784978846154	MD_Mut2_S7_1
chrXV	589442	.	C->T|G->A	4.19846323e-09	0.000181228628633094	MD_Mut2_S7_1
chrXV	670429	.	G->A|C->T	5.01352973e-12	2.97833449306931e-07	MD_Mut2_S7_1
chrXV	719344	.	G->A|C->T	6.2355588e-07	0.0187535603007519	MD_Mut2_S7_1
chrXV	724877	.	C->T|G->A	4.33096902e-15	5.14570576633663e-10	MD_Mut2_S7_1
chrXV	725243	.	G->T|C->A	1.74007478e-06	0.0482743870669746	MD_Mut2_S7_1
chrXV	725257	.	C->T|G->A	5.28361154e-12	3.12331716650246e-07	MD_Mut2_S7_1
chrXV	752032	.	C->T|G->A	6.39536535e-12	3.72545554368932e-07	MD_Mut2_S7_1
chrXV	796041	.	G->A|C->T	4.55675511e-08	0.00165700185818182	MD_Mut2_S7_1
chrXV	798349	.	C->T|G->A	4.90573314e-15	5.50175679252337e-10	MD_Mut2_S7_1
chrXV	83673	.	C->T|G->A	5.62952515e-12	3.31148538235294e-07	MD_Mut2_S7_1
chrXV	876500	.	G->A|C->T	1.30146593e-07	0.00442424678753541	MD_Mut2_S7_1
chrXV	882484	.	G->A|C->T	1.5906468e-15	3.47050210909091e-10	MD_Mut2_S7_1
chrXV	890970	.	G->A|C->T	2.35160498e-10	1.17092364149378e-05	MD_Mut2_S7_1
chrXV	897051	.	G->A|C->T	1.43758098e-09	6.46103811235955e-05	MD_Mut2_S7_1
chrXV	911581	.	C->T|G->A	2.60846594e-08	0.000987431901577287	MD_Mut2_S7_1
chrXV	922323	.	G->A|C->T	4.06362081e-08	0.00150041383753846	MD_Mut2_S7_1
chrXV	922798	.	G->A|C->T	6.54650122e-07	0.0195842368955224	MD_Mut2_S7_1
chrXV	976692	.	T->A|A->T	6.00915677e-08	0.00212087886	MD_Mut2_S7_1
chrXV	977112	.	G->A|C->T	1.76139323e-09	7.79952721771218e-05	MD_Mut2_S7_1
chrXV	977393	.	T->A|A->T	7.73069255e-09	0.000322112189583333	MD_Mut2_S7_1
chrXV	978149	.	C->A|G->T	6.45028899e-07	0.01935086697	MD_Mut2_S7_1
chrXV	980772	.	A->T|T->A	1.77782968e-16	6.88192134193548e-11	MD_Mut2_S7_1
chrXV	984870	.	G->A|C->T	9.88771619e-08	0.00343920563130435	MD_Mut2_S7_1
chrXVI	107517	.	C->T|G->A	1.5906468e-15	3.47050210909091e-10	MD_Mut2_S7_1
chrXVI	128529	.	G->A|C->T	1.24554023e-08	0.000494916647682119	MD_Mut2_S7_1
chrXVI	138821	.	C->T|G->A	9.63287107e-13	6.22989539354839e-08	MD_Mut2_S7_1
chrXVI	145661	.	C->A|G->T	3.37735008e-13	2.35629075348837e-08	MD_Mut2_S7_1
chrXVI	187342	.	T->A|A->T	4.8016958e-12	2.86668405970149e-07	MD_Mut2_S7_1
chrXVI	209913	.	C->T|G->A	8.20238059e-07	0.0241246487941176	MD_Mut2_S7_1
chrXVI	250717	.	G->A|C->T	1.54883148e-08	0.000603440836363636	MD_Mut2_S7_1
chrXVI	324360	.	G->A|C->T	4.33096902e-15	5.14570576633663e-10	MD_Mut2_S7_1
chrXVI	328165	.	A->G|T->C	9.6442041e-09	0.000392827114983051	MD_Mut2_S7_1
chrXVI	336304	.	G->A|C->T	9.29528462e-10	4.32338819534884e-05	MD_Mut2_S7_1
chrXVI	340539	.	T->A|A->T	1.40918088e-06	0.0396918171028037	MD_Mut2_S7_1
chrXVI	351917	.	G->A|C->T	7.50990994e-07	0.0221967781477833	MD_Mut2_S7_1
chrXVI	381514	.	C->T|G->A	3.70322459e-13	2.52492585681818e-08	MD_Mut2_S7_1
chrXVI	381518	.	C->T|G->A	5.64578506e-07	0.017239038351145	MD_Mut2_S7_1
chrXVI	405079	.	C->T|G->A	1.5906468e-15	3.47050210909091e-10	MD_Mut2_S7_1
chrXVI	482476	.	G->T|C->A	1.60058363e-07	0.00533527876666667	MD_Mut2_S7_1
chrXVI	491460	.	G->A|C->T	9.94567302e-10	4.59031062461539e-05	MD_Mut2_S7_1
chrXVI	499288	.	T->G|A->C	5.83315517e-08	0.00206483368849558	MD_Mut2_S7_1
chrXVI	500581	.	G->A|C->T	4.1252231e-08	0.00151848703067485	MD_Mut2_S7_1
chrXVI	528959	.	C->T|G->A	2.76338266e-09	0.000120583970618182	MD_Mut2_S7_1
chrXVI	578249	.	G->A|C->T	3.44642239e-08	0.00128040460309598	MD_Mut2_S7_1
chrXVI	624469	.	T->A|A->T	4.35953396e-13	2.93901165842697e-08	MD_Mut2_S7_1
chrXVI	654556	.	C->T|G->A	2.24469566e-14	1.77212815263158e-09	MD_Mut2_S7_1
chrXVI	691115	.	C->T|G->A	7.08321148e-07	0.0209872932740741	MD_Mut2_S7_1
chrXVI	719268	.	G->A|C->T	1.5906468e-15	3.47050210909091e-10	MD_Mut2_S7_1
chrXVI	728716	.	T->A|A->T	6.56071936e-07	0.0195842368955224	MD_Mut2_S7_1
chrXVI	729188	.	G->A|C->T	1.78509331e-10	9.03844713924051e-06	MD_Mut2_S7_1
chrXVI	772771	.	C->T|G->A	3.59678886e-08	0.00133214402222222	MD_Mut2_S7_1
chrXVI	786540	.	T->C|A->G	9.38726295e-09	0.000385777929452055	MD_Mut2_S7_1
chrXVI	812027	.	G->A|C->T	7.08101471e-13	4.6945953878453e-08	MD_Mut2_S7_1
chrXVI	827409	.	G->T|C->A	1.36502314e-14	1.1617218212766e-09	MD_Mut2_S7_1
chrXVI	835355	.	C->T|G->A	1.5906468e-15	3.47050210909091e-10	MD_Mut2_S7_1
chrXVI	839956	.	G->A|C->T	1.20451153e-14	1.04740133043478e-09	MD_Mut2_S7_1
chrXVI	839959	.	G->A|C->T	2.49958784e-15	4.28500772571429e-10	MD_Mut2_S7_1
chrXVI	868589	.	G->A|C->T	4.56582396e-11	2.51329759266055e-06	MD_Mut2_S7_1
chrXVI	869155	.	G->A|C->T	2.2150422e-08	0.00084960409456869	MD_Mut2_S7_1
chrI	41475	.	G->T|C->A	1.88467127e-15	5.65401381e-10	MD_Mut3_S8_1
chrI	67737	.	G->A|C->T	2.77202316e-07	0.0123399340444444	MD_Mut3_S8_1
chrI	76715	.	G->A|C->T	5.64570144e-11	4.45713271578947e-06	MD_Mut3_S8_1
chrII	142040	.	C->T|G->A	7.55509139e-10	5.151198675e-05	MD_Mut3_S8_1
chrII	162983	.	G->A|C->T	2.47852053e-14	2.80587229811321e-09	MD_Mut3_S8_1
chrII	162986	.	G->A|C->T	3.53860243e-14	3.96852608971963e-09	MD_Mut3_S8_1
chrII	193715	.	G->A|C->T	5.64760937e-10	3.94019258372093e-05	MD_Mut3_S8_1
chrII	194100	.	C->T|G->A	2.43541901e-10	1.73958500714286e-05	MD_Mut3_S8_1
chrII	266411	.	A->G|T->C	5.15555556e-12	4.58271605333333e-07	MD_Mut3_S8_1
chrII	267061	.	G->A|C->T	3.43608985e-07	0.0151592199264706	MD_Mut3_S8_1
chrII	307985	.	C->T|G->A	5.08444521e-08	0.00255285951966527	MD_Mut3_S8_1
chrII	308760	.	C->T|G->A	4.82947016e-15	9.05525655e-10	MD_Mut3_S8_1
chrII	333920	.	C->T|G->A	1.42435837e-212	2.44175720571429e-206	MD_Mut3_S8_1
chrII	342975	.	C->T|G->A	2.69183582e-13	2.64770736393443e-08	MD_Mut3_S8_1
chrII	344174	.	C->T|G->A	1.1721697e-13	1.19203698305085e-08	MD_Mut3_S8_1
chrII	353632	.	A->G|T->C	5.97856738e-09	0.000334851065302326	MD_Mut3_S8_1
chrII	377152	.	C->A|G->T	4.10230115e-13	4.00224502439024e-08	MD_Mut3_S8_1
chrII	381165	.	C->T|G->A	4.91446883e-13	4.7178900768e-08	MD_Mut3_S8_1
chrII	393040	.	C->T|G->A	6.67778589e-15	9.89301613333333e-10	MD_Mut3_S8_1
chrII	426061	.	G->A|C->T	2.01350687e-11	1.73827931223022e-06	MD_Mut3_S8_1
chrII	46516	.	T->A|A->T	5.62633644e-07	0.0242863443453237	MD_Mut3_S8_1
chrII	474544	.	A->G|T->C	1.88467127e-15	5.65401381e-10	MD_Mut3_S8_1
chrII	474920	.	T->C|A->G	2.71441837e-123	3.61922449333333e-117	MD_Mut3_S8_1
chrII	500541	.	G->A|C->T	4.69104027e-09	0.00026934202507177	MD_Mut3_S8_1
chrII	558820	.	C->T|G->A	4.06692223e-15	8.5619415368421e-10	MD_Mut3_S8_1
chrII	563162	.	G->A|C->T	7.38524288e-14	7.84273580176991e-09	MD_Mut3_S8_1
chrII	577039	.	G->A|C->T	4.66770279e-09	0.00026934202507177	MD_Mut3_S8_1
chrII	579126	.	G->A|C->T	5.96714129e-07	0.0254422725531915	MD_Mut3_S8_1
chrII	632014	.	C->T|G->A	4.23481717e-16	1.95453100153846e-10	MD_Mut3_S8_1
chrII	680666	.	G->A|C->T	3.22866392e-07	0.014296666804428	MD_Mut3_S8_1
chrII	770518	.	G->A|C->T	1.88467127e-15	5.65401381e-10	MD_Mut3_S8_1
chrII	775300	.	A->G|T->C	8.75940541e-13	8.02388281832061e-08	MD_Mut3_S8_1
chrIII	101214	.	C->T|G->A	5.81172755e-11	4.55821768627451e-06	MD_Mut3_S8_1
chrIII	139033	.	C->T|G->A	6.0211576e-15	9.38362223376623e-10	MD_Mut3_S8_1
chrIII	139040	.	C->T|G->A	1.08013956e-14	1.39372846451613e-09	MD_Mut3_S8_1
chrIV	100955	.	A->G|T->C	8.01538235e-08	0.00383205530677291	MD_Mut3_S8_1
chrIV	1012110	.	A->T|T->A	2.45772416e-11	2.0769499943662e-06	MD_Mut3_S8_1
chrIV	1013362	.	C->A|G->T	2.02556418e-14	2.35988059805825e-09	MD_Mut3_S8_1
chrIV	1108701	.	C->A|G->T	7.81344821e-12	6.84389624233577e-07	MD_Mut3_S8_1
chrIV	1108705	.	A->G|T->C	1.92220895e-13	1.90632292561984e-08	MD_Mut3_S8_1
chrIV	1159453	.	G->A|C->T	1.29436104e-09	8.17491183157895e-05	MD_Mut3_S8_1
chrIV	1229117	.	C->T|G->A	6.07734298e-32	4.558007235e-26	MD_Mut3_S8_1
chrIV	1237602	.	A->T|T->A	9.80078441e-26	6.18996910105263e-20	MD_Mut3_S8_1
chrIV	1315276	.	G->A|C->T	3.1539397e-15	7.72393395918367e-10	MD_Mut3_S8_1
chrIV	1358548	.	C->A|G->T	5.57759545e-07	0.0241628683754513	MD_Mut3_S8_1
chrIV	1363990	.	G->T|C->A	1.96906161e-07	0.00895028004545455	MD_Mut3_S8_1
chrIV	1449765	.	C->T|G->A	3.67601489e-07	0.0161583072087912	MD_Mut3_S8_1
chrIV	1456545	.	C->A|G->T	4.06692223e-15	8.5619415368421e-10	MD_Mut3_S8_1
chrIV	1471332	.	C->A|G->T	7.35919262e-15	1.05131323142857e-09	MD_Mut3_S8_1
chrIV	1490932	.	C->T|G->A	2.34782523e-08	0.0012411410907489	MD_Mut3_S8_1
chrIV	1490939	.	A->T|T->A	9.47171195e-07	0.0396183284320558	MD_Mut3_S8_1
chrIV	1490946	.	C->T|G->A	4.82947016e-15	9.05525655e-10	MD_Mut3_S8_1
chrIV	237834	.	G->A|C->T	1.3794515e-08	0.000755863835616438	MD_Mut3_S8_1
chrIV	260905	.	T->G|A->C	5.2975002e-11	4.20993393377483e-06	MD_Mut3_S8_1
chrIV	335790	.	C->T|G->A	1.82129915e-10	1.3245812e-05	MD_Mut3_S8_1
chrIV	340811	.	C->A|G->T	3.1539397e-15	7.72393395918367e-10	MD_Mut3_S8_1
chrIV	347233	.	C->T|G->A	3.69987696e-08	0.0018973728	MD_Mut3_S8_1
chrIV	404046	.	T->C|A->G	3.89462432e-08	0.00198874433361702	MD_Mut3_S8_1
chrIV	454254	.	A->T|T->A	1.39041982e-07	0.00646706893023256	MD_Mut3_S8_1
chrIV	458523	.	C->T|G->A	5.05381233e-21	2.88789276e-15	MD_Mut3_S8_1
chrIV	509271	.	A->T|T->A	8.98506072e-15	1.2537294027907e-09	MD_Mut3_S8_1
chrIV	54369	.	G->A|C->T	2.61977588e-15	7.48507394285714e-10	MD_Mut3_S8_1
chrIV	544289	.	C->T|G->A	2.5755098e-09	0.000156091503030303	MD_Mut3_S8_1
chrIV	596657	.	C->T|G->A	4.06692223e-15	8.5619415368421e-10	MD_Mut3_S8_1
chrIV	60829	.	G->A|C->T	1.13881316e-09	7.34718167741935e-05	MD_Mut3_S8_1
chrIV	620008	.	T->C|A->G	9.15508765e-18	4.394442072e-12	MD_Mut3_S8_1
chrIV	666336	.	G->A|C->T	5.18914011e-08	0.002594570055	MD_Mut3_S8_1
chrIV	668815	.	G->A|C->T	1.17842212e-09	7.5620670802139e-05	MD_Mut3_S8_1
chrIV	818650	.	C->T|G->A	6.0211576e-15	9.38362223376623e-10	MD_Mut3_S8_1
chrIV	818659	.	A->T|T->A	8.79943119e-08	0.00415721158582677	MD_Mut3_S8_1
chrIV	82170	.	C->T|G->A	5.97856738e-09	0.000334851065302326	MD_Mut3_S8_1
chrIV	927350	.	C->T|G->A	4.06692223e-15	8.5619415368421e-10	MD_Mut3_S8_1
chrIV	954033	.	C->T|G->A	1.88467127e-15	5.65401381e-10	MD_Mut3_S8_1
chrIX	126834	.	G->T|C->A	0	0	MD_Mut3_S8_1
chrIX	129704	.	C->T|G->A	6.70913061e-13	6.33933600944882e-08	MD_Mut3_S8_1
chrIX	230616	.	C->A|G->T	0	0	MD_Mut3_S8_1
chrIX	312487	.	C->T|G->A	4.204517e-11	3.40501465771812e-06	MD_Mut3_S8_1
chrIX	312492	.	C->T|G->A	6.59044878e-08	0.00321485306341463	MD_Mut3_S8_1
chrIX	312493	.	C->T|G->A	6.15080385e-08	0.003037434	MD_Mut3_S8_1
chrIX	333679	.	C->T|G->A	1.83450197e-08	0.0009827689125	MD_Mut3_S8_1
chrIX	97074	.	C->T|G->A	1.88467127e-15	5.65401381e-10	MD_Mut3_S8_1
chrV	128656	.	G->T|C->A	1.81216732e-09	0.0001132604575	MD_Mut3_S8_1
chrV	130629	.	C->T|G->A	4.82947016e-15	9.05525655e-10	MD_Mut3_S8_1
chrV	223101	.	A->T|T->A	9.90696924e-10	6.46106689565217e-05	MD_Mut3_S8_1
chrV	251247	.	C->T|G->A	1.87264471e-08	0.000998743845333333	MD_Mut3_S8_1
chrV	251252	.	C->T|G->A	1.88467127e-15	5.65401381e-10	MD_Mut3_S8_1
chrV	301693	.	C->T|G->A	1.5802216e-10	1.16335332515337e-05	MD_Mut3_S8_1
chrV	301698	.	G->T|C->A	3.44725535e-09	0.000202779726470588	MD_Mut3_S8_1
chrV	305648	.	G->T|C->A	5.48836688e-269	1.097673376e-262	MD_Mut3_S8_1
chrV	40002	.	G->A|C->T	1.27912687e-10	9.53386486956522e-06	MD_Mut3_S8_1
chrV	411700	.	C->T|G->A	3.86357612e-14	4.29286235555556e-09	MD_Mut3_S8_1
chrV	412643	.	A->T|T->A	4.06692223e-15	8.5619415368421e-10	MD_Mut3_S8_1
chrV	434298	.	C->T|G->A	4.82947016e-15	9.05525655e-10	MD_Mut3_S8_1
chrV	465254	.	C->T|G->A	9.6647942e-13	8.78617654545455e-08	MD_Mut3_S8_1
chrV	465259	.	C->T|G->A	8.27702861e-10	5.53448120666667e-05	MD_Mut3_S8_1
chrV	510342	.	C->A|G->T	2.87090701e-08	0.00149786452695652	MD_Mut3_S8_1
chrV	545373	.	T->A|A->T	1.18156585e-07	0.00556030988235294	MD_Mut3_S8_1
chrV	546453	.	G->A|C->T	8.16110465e-12	7.09661273913043e-07	MD_Mut3_S8_1
chrV	67476	.	G->A|C->T	8.42415143e-11	6.56427384155844e-06	MD_Mut3_S8_1
chrV	86251	.	C->T|G->A	1.26157588e-14	1.54478679183673e-09	MD_Mut3_S8_1
chrV	93845	.	C->T|G->A	2.77648516e-07	0.0123399340444444	MD_Mut3_S8_1
chrVI	107621	.	C->T|G->A	2.84963605e-100	3.41956326e-94	MD_Mut3_S8_1
chrVI	244043	.	G->A|C->T	1.75964853e-14	2.09067152079208e-09	MD_Mut3_S8_1
chrVI	244246	.	T->A|A->T	5.99941492e-09	0.000334851065302326	MD_Mut3_S8_1
chrVI	265377	.	C->T|G->A	6.67778589e-15	9.89301613333333e-10	MD_Mut3_S8_1
chrVI	265378	.	C->T|G->A	9.87664444e-10	6.46106689565217e-05	MD_Mut3_S8_1
chrVI	75912	.	C->T|G->A	1.26157588e-14	1.54478679183673e-09	MD_Mut3_S8_1
chrVI	75913	.	T->C|A->G	1.01896513e-14	1.34369028131868e-09	MD_Mut3_S8_1
chrVI	76011	.	C->T|G->A	0	0	MD_Mut3_S8_1
chrVI	76210	.	C->T|G->A	0	0	MD_Mut3_S8_1
chrVI	76224	.	C->T|G->A	4.98752554e-14	5.44093695272727e-09	MD_Mut3_S8_1
chrVII	12992	.	G->A|C->T	1.38268327e-10	1.02420982962963e-05	MD_Mut3_S8_1
chrVII	25480	.	C->T|G->A	5.44165651e-15	9.19716593239437e-10	MD_Mut3_S8_1
chrVII	287365	.	T->A|A->T	6.82844186e-13	6.40166424375e-08	MD_Mut3_S8_1
chrVII	362649	.	G->A|C->T	7.50839993e-08	0.0036478056340081	MD_Mut3_S8_1
chrVII	433568	.	A->T|T->A	2.19628067e-07	0.00994542190188679	MD_Mut3_S8_1
chrVII	474284	.	C->T|G->A	5.44165651e-15	9.19716593239437e-10	MD_Mut3_S8_1
chrVII	482828	.	G->A|C->T	2.26063149e-09	0.000138944834081633	MD_Mut3_S8_1
chrVII	535670	.	C->T|G->A	5.44937564e-09	0.000309917098009479	MD_Mut3_S8_1
chrVII	609420	.	G->A|C->T	4.2278932e-11	3.40501465771812e-06	MD_Mut3_S8_1
chrVII	73868	.	T->C|A->G	3.30249901e-11	2.75208250833333e-06	MD_Mut3_S8_1
chrVII	858974	.	T->A|A->T	1.01896513e-14	1.34369028131868e-09	MD_Mut3_S8_1
chrVII	87597	.	C->T|G->A	2.56286817e-07	0.011475529119403	MD_Mut3_S8_1
chrVII	87902	.	C->T|G->A	3.1539397e-15	7.72393395918367e-10	MD_Mut3_S8_1
chrVII	89366	.	C->T|G->A	6.0211576e-15	9.38362223376623e-10	MD_Mut3_S8_1
chrVII	970657	.	G->A|C->T	9.47538355e-07	0.0396183284320558	MD_Mut3_S8_1
chrVIII	108162	.	G->T|C->A	1.71714494e-14	2.08138780606061e-09	MD_Mut3_S8_1
chrVIII	108227	.	A->T|T->A	5.44165651e-15	9.19716593239437e-10	MD_Mut3_S8_1
chrVIII	125621	.	C->T|G->A	4.14140509e-07	0.018137540540146	MD_Mut3_S8_1
chrVIII	157648	.	G->A|C->T	3.44062913e-09	0.000202779726470588	MD_Mut3_S8_1
chrVIII	202650	.	C->A|G->T	7.97583552e-37	6.380668416e-31	MD_Mut3_S8_1
chrVIII	210282	.	C->T|G->A	5.44165651e-15	9.19716593239437e-10	MD_Mut3_S8_1
chrVIII	252352	.	G->A|C->T	4.71049904e-08	0.00239516900338983	MD_Mut3_S8_1
chrVIII	279850	.	C->T|G->A	9.96859624e-07	0.0412493637517241	MD_Mut3_S8_1
chrVIII	282663	.	T->A|A->T	3.66595156e-11	3.01311087123288e-06	MD_Mut3_S8_1
chrVIII	282664	.	A->T|T->A	6.0211576e-15	9.38362223376623e-10	MD_Mut3_S8_1
chrX	121054	.	T->C|A->G	1.07353127e-06	0.0442693307216495	MD_Mut3_S8_1
chrX	460442	.	C->T|G->A	8.30172181e-10	5.53448120666667e-05	MD_Mut3_S8_1
chrX	529000	.	G->A|C->T	8.01538235e-08	0.00383205530677291	MD_Mut3_S8_1
chrX	649237	.	G->T|C->A	1.01896513e-14	1.34369028131868e-09	MD_Mut3_S8_1
chrX	707065	.	C->T|G->A	7.7949343e-14	8.205194e-09	MD_Mut3_S8_1
chrX	80228	.	G->T|C->A	1.61138923e-10	1.1790652902439e-05	MD_Mut3_S8_1
chrX	82011	.	G->A|C->T	1.44457778e-07	0.00669302446332046	MD_Mut3_S8_1
chrX	99623	.	T->A|A->T	1.10036115e-10	8.35717329113924e-06	MD_Mut3_S8_1
chrX	99635	.	G->A|C->T	8.77506404e-08	0.00415721158582677	MD_Mut3_S8_1
chrXI	115434	.	G->A|C->T	1.04089631e-18	5.43076335652174e-13	MD_Mut3_S8_1
chrXI	139283	.	G->A|C->T	1.88467127e-15	5.65401381e-10	MD_Mut3_S8_1
chrXI	141679	.	G->A|C->T	1.88467127e-15	5.65401381e-10	MD_Mut3_S8_1
chrXI	141682	.	G->A|C->T	2.48452558e-29	1.75378276235294e-23	MD_Mut3_S8_1
chrXI	142562	.	A->G|T->C	5.37383994e-08	0.00267577092448133	MD_Mut3_S8_1
chrXI	169151	.	A->G|T->C	1.11838136e-10	8.44061403773585e-06	MD_Mut3_S8_1
chrXI	222997	.	G->A|C->T	4.1377654e-13	4.00428909677419e-08	MD_Mut3_S8_1
chrXI	259564	.	C->T|G->A	0	0	MD_Mut3_S8_1
chrXI	259611	.	C->T|G->A	1.69477877e-13	1.70902060840336e-08	MD_Mut3_S8_1
chrXI	277055	.	G->T|C->A	8.47549335e-08	0.00403594921428571	MD_Mut3_S8_1
chrXI	280162	.	G->A|C->T	1.01896513e-14	1.34369028131868e-09	MD_Mut3_S8_1
chrXI	323202	.	C->T|G->A	2.32338358e-07	0.0104814296842105	MD_Mut3_S8_1
chrXI	363320	.	C->T|G->A	6.4206813e-08	0.00314482349387755	MD_Mut3_S8_1
chrXI	387325	.	G->A|C->T	2.26943229e-09	0.000138944834081633	MD_Mut3_S8_1
chrXI	427635	.	G->A|C->T	9.97084978e-11	7.66988444615385e-06	MD_Mut3_S8_1
chrXI	436858	.	C->T|G->A	8.74379623e-11	6.76939062967742e-06	MD_Mut3_S8_1
chrXI	46750	.	T->A|A->T	1.45627731e-19	7.94333078181818e-14	MD_Mut3_S8_1
chrXI	520627	.	C->T|G->A	9.76996264e-15	1.34369028131868e-09	MD_Mut3_S8_1
chrXI	520773	.	C->T|G->A	3.1539397e-15	7.72393395918367e-10	MD_Mut3_S8_1
chrXI	556278	.	C->T|G->A	4.82947016e-15	9.05525655e-10	MD_Mut3_S8_1
chrXI	566288	.	G->A|C->T	4.20208466e-09	0.000244781630679612	MD_Mut3_S8_1
chrXI	619991	.	G->T|C->A	2.08263555e-15	6.09551868292683e-10	MD_Mut3_S8_1
chrXI	76157	.	G->A|C->T	1.88467127e-15	5.65401381e-10	MD_Mut3_S8_1
chrXII	1023070	.	C->T|G->A	5.9575978e-07	0.0254422725531915	MD_Mut3_S8_1
chrXII	1029980	.	C->T|G->A	8.46627116e-14	8.83436990608696e-09	MD_Mut3_S8_1
chrXII	1051392	.	T->C|A->G	6.68465345e-10	4.58376236571429e-05	MD_Mut3_S8_1
chrXII	1057556	.	C->T|G->A	1.57716662e-15	5.65401381e-10	MD_Mut3_S8_1
chrXII	129225	.	A->G|T->C	8.45231576e-13	7.80213762461538e-08	MD_Mut3_S8_1
chrXII	129226	.	G->A|C->T	4.91344796e-18	2.45672398e-12	MD_Mut3_S8_1
chrXII	158411	.	C->T|G->A	1.98035894e-37	1.69745052e-31	MD_Mut3_S8_1
chrXII	174707	.	T->C|A->G	3.69987696e-08	0.0018973728	MD_Mut3_S8_1
chrXII	187271	.	G->A|C->T	6.27831119e-14	6.72676198928571e-09	MD_Mut3_S8_1
chrXII	243446	.	C->T|G->A	1.60534464e-52	1.60534464e-46	MD_Mut3_S8_1
chrXII	254990	.	C->T|G->A	1.75964853e-14	2.09067152079208e-09	MD_Mut3_S8_1
chrXII	254994	.	C->T|G->A	5.08182085e-14	5.49386037837838e-09	MD_Mut3_S8_1
chrXII	263447	.	G->T|C->A	5.97893405e-07	0.0254422725531915	MD_Mut3_S8_1
chrXII	266034	.	C->T|G->A	3.64774877e-11	3.01311087123288e-06	MD_Mut3_S8_1
chrXII	282706	.	G->T|C->A	2.65069886e-08	0.00138901250305677	MD_Mut3_S8_1
chrXII	291762	.	C->T|G->A	1.14256183e-13	1.17185828717949e-08	MD_Mut3_S8_1
chrXII	294400	.	G->A|C->T	5.752558e-08	0.00285250809917355	MD_Mut3_S8_1
chrXII	369560	.	G->A|C->T	1.13873822e-14	1.43840617263158e-09	MD_Mut3_S8_1
chrXII	45219	.	G->A|C->T	3.69701853e-08	0.0018973728	MD_Mut3_S8_1
chrXII	520407	.	G->T|C->A	9.96859624e-07	0.0412493637517241	MD_Mut3_S8_1
chrXII	560601	.	G->T|C->A	2.69544233e-09	0.0001625392359799	MD_Mut3_S8_1
chrXII	633899	.	C->T|G->A	4.74740779e-11	3.797926232e-06	MD_Mut3_S8_1
chrXII	64005	.	G->A|C->T	1.97586415e-08	0.00104913140707965	MD_Mut3_S8_1
chrXII	687898	.	T->C|A->G	5.05995595e-08	0.00255285951966527	MD_Mut3_S8_1
chrXII	704257	.	G->A|C->T	4.2278932e-11	3.40501465771812e-06	MD_Mut3_S8_1
chrXII	728929	.	C->T|G->A	4.97786782e-10	3.51378904941177e-05	MD_Mut3_S8_1
chrXII	795521	.	C->A|G->T	1.08013956e-14	1.39372846451613e-09	MD_Mut3_S8_1
chrXII	909605	.	G->A|C->T	5.44165651e-15	9.19716593239437e-10	MD_Mut3_S8_1
chrXIII	10653	.	C->T|G->A	8.19837472e-10	5.52699419325843e-05	MD_Mut3_S8_1
chrXIII	120562	.	C->T|G->A	2.42853356e-14	2.77546692571429e-09	MD_Mut3_S8_1
chrXIII	121066	.	C->T|G->A	7.35919262e-15	1.05131323142857e-09	MD_Mut3_S8_1
chrXIII	196083	.	T->A|A->T	1.30323613e-12	1.16707713134328e-07	MD_Mut3_S8_1
chrXIII	204139	.	C->G|G->C	2.58993911e-51	2.39071302461538e-45	MD_Mut3_S8_1
chrXIII	238882	.	G->T|C->A	1.28689039e-12	1.1611041112782e-07	MD_Mut3_S8_1
chrXIII	238951	.	A->T|T->A	6.50227801e-10	4.51025064277457e-05	MD_Mut3_S8_1
chrXIII	28184	.	G->A|C->T	4.19711885e-09	0.000244781630679612	MD_Mut3_S8_1
chrXIII	283351	.	A->G|T->C	1.11141178e-06	0.0456744567123288	MD_Mut3_S8_1
chrXIII	295005	.	C->T|G->A	1.18129323e-10	8.859699225e-06	MD_Mut3_S8_1
chrXIII	319226	.	C->T|G->A	7.81626009e-08	0.00378206133387097	MD_Mut3_S8_1
chrXIII	368276	.	G->A|C->T	4.34043668e-07	0.0189400873309091	MD_Mut3_S8_1
chrXIII	387330	.	G->T|C->A	2.38173505e-10	1.71142638323353e-05	MD_Mut3_S8_1
chrXIII	390765	.	G->T|C->A	1.51581361e-09	9.52343629319372e-05	MD_Mut3_S8_1
chrXIII	426237	.	C->T|G->A	1.90962886e-07	0.00874639172519084	MD_Mut3_S8_1
chrXIII	426357	.	A->G|T->C	1.54938364e-08	0.000841294284162896	MD_Mut3_S8_1
chrXIII	554694	.	G->A|C->T	5.44165651e-15	9.19716593239437e-10	MD_Mut3_S8_1
chrXIII	554726	.	G->A|C->T	3.19098925e-10	2.26579118343195e-05	MD_Mut3_S8_1
chrXIII	555452	.	C->T|G->A	4.82947016e-15	9.05525655e-10	MD_Mut3_S8_1
chrXIII	556034	.	G->A|C->T	1.13873822e-14	1.43840617263158e-09	MD_Mut3_S8_1
chrXIII	626187	.	C->T|G->A	7.98426468e-08	0.00383205530677291	MD_Mut3_S8_1
chrXIII	652808	.	G->A|C->T	1.75251169e-08	0.00094305561793722	MD_Mut3_S8_1
chrXIII	654699	.	G->A|C->T	3.69701853e-08	0.0018973728	MD_Mut3_S8_1
chrXIII	816657	.	G->T|C->A	1.03454464e-58	1.12859415272727e-52	MD_Mut3_S8_1
chrXIII	854942	.	G->T|C->A	6.56222632e-10	4.52567332413793e-05	MD_Mut3_S8_1
chrXIII	858263	.	G->A|C->T	1.88467127e-15	5.65401381e-10	MD_Mut3_S8_1
chrXIV	146362	.	C->A|G->T	1.82171538e-09	0.000113267277512953	MD_Mut3_S8_1
chrXIV	173691	.	G->T|C->A	1.86523371e-24	1.119140226e-18	MD_Mut3_S8_1
chrXIV	189585	.	C->T|G->A	1.33979469e-162	2.009692035e-156	MD_Mut3_S8_1
chrXIV	264287	.	T->C|A->G	2.52802997e-08	0.00133054208947368	MD_Mut3_S8_1
chrXIV	282241	.	C->T|G->A	8.18169062e-15	1.15506220517647e-09	MD_Mut3_S8_1
chrXIV	282667	.	T->C|A->G	2.55614083e-07	0.011475529119403	MD_Mut3_S8_1
chrXIV	283478	.	C->T|G->A	3.1539397e-15	7.72393395918367e-10	MD_Mut3_S8_1
chrXIV	343522	.	T->A|A->T	2.74107976e-09	0.0001644647856	MD_Mut3_S8_1
chrXIV	478538	.	G->A|C->T	4.82947016e-15	9.05525655e-10	MD_Mut3_S8_1
chrXIV	507189	.	C->A|G->T	2.08038715e-14	2.40044671153846e-09	MD_Mut3_S8_1
chrXIV	529873	.	C->T|G->A	5.15409687e-07	0.022409116826087	MD_Mut3_S8_1
chrXIV	57606	.	G->A|C->T	4.06692223e-15	8.5619415368421e-10	MD_Mut3_S8_1
chrXIV	691316	.	C->T|G->A	9.9549431e-07	0.0412493637517241	MD_Mut3_S8_1
chrXIV	691368	.	C->T|G->A	1.14298771e-06	0.0468117833447099	MD_Mut3_S8_1
chrXIV	703121	.	C->T|G->A	1.37161244e-07	0.00640441606225681	MD_Mut3_S8_1
chrXIV	721059	.	G->A|C->T	3.96991308e-14	4.37054651009174e-09	MD_Mut3_S8_1
chrXV	1060708	.	G->A|C->T	6.67778589e-15	9.89301613333333e-10	MD_Mut3_S8_1
chrXV	1060960	.	A->G|T->C	3.1539397e-15	7.72393395918367e-10	MD_Mut3_S8_1
chrXV	197029	.	A->T|T->A	6.66708592e-07	0.0282703289893993	MD_Mut3_S8_1
chrXV	231434	.	G->A|C->T	1.26157588e-14	1.54478679183673e-09	MD_Mut3_S8_1
chrXV	291206	.	T->C|A->G	8.47387807e-07	0.0356794866105263	MD_Mut3_S8_1
chrXV	30045	.	G->A|C->T	5.08182909e-08	0.00255285951966527	MD_Mut3_S8_1
chrXV	301183	.	A->T|T->A	3.1539397e-15	7.72393395918367e-10	MD_Mut3_S8_1
chrXV	306775	.	C->T|G->A	5.97893405e-07	0.0254422725531915	MD_Mut3_S8_1
chrXV	325075	.	C->T|G->A	9.59232696e-14	9.92309685517241e-09	MD_Mut3_S8_1
chrXV	325078	.	C->T|G->A	2.27572854e-11	1.93679024680851e-06	MD_Mut3_S8_1
chrXV	330530	.	C->T|G->A	8.19837472e-10	5.52699419325843e-05	MD_Mut3_S8_1
chrXV	341205	.	G->A|C->T	1.19658958e-07	0.00560901365625	MD_Mut3_S8_1
chrXV	383319	.	G->A|C->T	2.06756517e-11	1.77219871714286e-06	MD_Mut3_S8_1
chrXV	388980	.	C->T|G->A	1.74504855e-13	1.74504855e-08	MD_Mut3_S8_1
chrXV	394811	.	G->A|C->T	1.88467127e-15	5.65401381e-10	MD_Mut3_S8_1
chrXV	394942	.	G->A|C->T	2.65181816e-11	2.22530195244755e-06	MD_Mut3_S8_1
chrXV	448407	.	G->A|C->T	2.51033957e-09	0.000152914085482234	MD_Mut3_S8_1
chrXV	459805	.	G->A|C->T	1.40593424e-08	0.000766873221818182	MD_Mut3_S8_1
chrXV	490047	.	G->A|C->T	1.28257808e-09	8.14335288888889e-05	MD_Mut3_S8_1
chrXV	490052	.	G->A|C->T	1.28257808e-09	8.14335288888889e-05	MD_Mut3_S8_1
chrXV	544270	.	G->A|C->T	1.72191619e-07	0.00794730549230769	MD_Mut3_S8_1
chrXV	545130	.	C->T|G->A	2.33056498e-10	1.6847457686747e-05	MD_Mut3_S8_1
chrXV	589442	.	C->T|G->A	5.23003207e-12	4.61473417941176e-07	MD_Mut3_S8_1
chrXV	589915	.	G->A|C->T	5.30642073e-10	3.72380402105263e-05	MD_Mut3_S8_1
chrXV	636295	.	C->T|G->A	1.28012066e-08	0.000704653574311927	MD_Mut3_S8_1
chrXV	670429	.	G->A|C->T	6.93646689e-13	6.45252733953488e-08	MD_Mut3_S8_1
chrXV	724872	.	A->T|T->A	7.35919262e-15	1.05131323142857e-09	MD_Mut3_S8_1
chrXV	724877	.	C->T|G->A	5.44165651e-15	9.19716593239437e-10	MD_Mut3_S8_1
chrXV	724951	.	C->T|G->A	4.06692223e-15	8.5619415368421e-10	MD_Mut3_S8_1
chrXV	725257	.	C->T|G->A	1.88467127e-15	5.65401381e-10	MD_Mut3_S8_1
chrXV	775312	.	C->T|G->A	4.67709962e-09	0.00026934202507177	MD_Mut3_S8_1
chrXV	785519	.	C->A|G->T	6.67778589e-15	9.89301613333333e-10	MD_Mut3_S8_1
chrXV	785520	.	A->C|T->G	1.75403233e-07	0.00806451645977012	MD_Mut3_S8_1
chrXV	798349	.	C->T|G->A	6.0211576e-15	9.38362223376623e-10	MD_Mut3_S8_1
chrXV	822513	.	G->A|C->T	6.69889341e-13	6.33933600944882e-08	MD_Mut3_S8_1
chrXV	83673	.	C->T|G->A	5.18963345e-09	0.000296550482857143	MD_Mut3_S8_1
chrXV	876500	.	G->A|C->T	1.05881673e-10	8.09286672611465e-06	MD_Mut3_S8_1
chrXV	882484	.	G->A|C->T	3.35193001e-09	0.000199124555049505	MD_Mut3_S8_1
chrXV	928584	.	C->T|G->A	8.47387807e-07	0.0356794866105263	MD_Mut3_S8_1
chrXV	980772	.	A->T|T->A	1.88467127e-15	5.65401381e-10	MD_Mut3_S8_1
chrXVI	326596	.	C->T|G->A	1.75251169e-08	0.00094305561793722	MD_Mut3_S8_1
chrXVI	340539	.	T->A|A->T	6.41641464e-08	0.00314482349387755	MD_Mut3_S8_1
chrXVI	373074	.	C->T|G->A	1.07143983e-09	6.94987997837838e-05	MD_Mut3_S8_1
chrXVI	373078	.	C->T|G->A	9.08312658e-10	6.02196237348066e-05	MD_Mut3_S8_1
chrXVI	393617	.	C->T|G->A	1.93512109e-07	0.00882944984030418	MD_Mut3_S8_1
chrXVI	453814	.	C->T|G->A	2.1448368e-09	0.000132670317525773	MD_Mut3_S8_1
chrXVI	536756	.	C->T|G->A	3.16507347e-09	0.000188959610149254	MD_Mut3_S8_1
chrXVI	611509	.	C->T|G->A	7.03967038e-09	0.000391092798888889	MD_Mut3_S8_1
chrXVI	680819	.	C->T|G->A	9.17826898e-10	6.05160592087912e-05	MD_Mut3_S8_1
chrXVI	719268	.	G->A|C->T	1.78595045e-27	1.19063363333333e-21	MD_Mut3_S8_1
chrXVI	812027	.	G->A|C->T	5.90756937e-09	0.000334390719056604	MD_Mut3_S8_1
chrXVI	826047	.	G->A|C->T	1.96966626e-14	2.31725442352941e-09	MD_Mut3_S8_1
chrXVI	839959	.	G->A|C->T	4.06692223e-15	8.5619415368421e-10	MD_Mut3_S8_1
chrXVI	868589	.	G->A|C->T	6.0211576e-15	9.38362223376623e-10	MD_Mut3_S8_1
chrXVI	869155	.	G->A|C->T	9.6385602e-09	0.000533007937327189	MD_Mut3_S8_1
chrI	208276	.	C->T|G->A	1.1095362e-08	0.00229559213793103	MD_Mut4_S9_1
chrI	41475	.	G->T|C->A	2.83106871e-15	1.21331516142857e-09	MD_Mut4_S9_1
chrI	76715	.	G->A|C->T	4.4818709e-11	1.14430746382979e-05	MD_Mut4_S9_1
chrII	270870	.	C->T|G->A	2.39930164e-07	0.0378837101052632	MD_Mut4_S9_1
chrII	418630	.	T->A|A->T	1.58539847e-14	5.43565189714286e-09	MD_Mut4_S9_1
chrII	443961	.	A->G|T->C	4.28537456e-08	0.00816261820952381	MD_Mut4_S9_1
chrII	474544	.	A->G|T->C	3.31881111e-30	3.31881111e-24	MD_Mut4_S9_1
chrII	474920	.	T->C|A->G	1.65145674e-15	8.2572837e-10	MD_Mut4_S9_1
chrII	680666	.	G->A|C->T	8.25099228e-19	6.600793824e-13	MD_Mut4_S9_1
chrII	685855	.	T->C|A->G	4.71696667e-08	0.00884431250625	MD_Mut4_S9_1
chrIII	185497	.	T->C|A->G	4.37927943e-09	0.000973173206666667	MD_Mut4_S9_1
chrIV	1330045	.	G->A|C->T	2.51543747e-12	6.90827560909091e-07	MD_Mut4_S9_1
chrIV	1417329	.	C->T|G->A	1.01684789e-09	0.000249023973061224	MD_Mut4_S9_1
chrIV	1487740	.	A->T|T->A	2.03827061e-08	0.00400971267540984	MD_Mut4_S9_1
chrIV	1490669	.	G->T|C->A	7.69077572e-08	0.0134505197043478	MD_Mut4_S9_1
chrIV	193837	.	C->T|G->A	8.88108288e-08	0.0152247135085714	MD_Mut4_S9_1
chrIV	221528	.	A->T|T->A	2.19035316e-14	6.91690471578947e-09	MD_Mut4_S9_1
chrIV	260905	.	T->G|A->C	4.92776785e-25	4.22380101428571e-19	MD_Mut4_S9_1
chrIV	458523	.	C->T|G->A	1.1197983e-07	0.018663305	MD_Mut4_S9_1
chrIV	601140	.	T->C|A->G	1.23859256e-14	4.52579152941176e-09	MD_Mut4_S9_1
chrIV	929487	.	C->T|G->A	4.68366562e-09	0.00102189068072727	MD_Mut4_S9_1
chrIX	126834	.	G->T|C->A	0	0	MD_Mut4_S9_1
chrIX	129614	.	C->T|G->A	7.73404883e-08	0.0134505197043478	MD_Mut4_S9_1
chrIX	137593	.	C->T|G->A	2.08555395e-13	5.95872557142857e-08	MD_Mut4_S9_1
chrIX	230616	.	C->A|G->T	5.46689131e-15	2.26216192137931e-09	MD_Mut4_S9_1
chrV	201648	.	C->T|G->A	2.32012445e-09	0.000556829868	MD_Mut4_S9_1
chrV	305648	.	G->T|C->A	0	0	MD_Mut4_S9_1
chrV	417403	.	C->T|G->A	3.76986894e-09	0.000853555231698113	MD_Mut4_S9_1
chrV	510780	.	T->C|A->G	6.80798346e-08	0.0123781517454545	MD_Mut4_S9_1
chrVI	75912	.	C->T|G->A	2.33744648e-14	7.19214301538462e-09	MD_Mut4_S9_1
chrVI	75913	.	T->C|A->G	2.77444734e-14	8.32334202e-09	MD_Mut4_S9_1
chrVI	76011	.	C->T|G->A	0	0	MD_Mut4_S9_1
chrVII	544173	.	G->A|C->T	3.53332652e-09	0.000815383043076923	MD_Mut4_S9_1
chrVII	73868	.	T->C|A->G	1.20235578e-16	8.48721727058824e-11	MD_Mut4_S9_1
chrVIII	125621	.	C->T|G->A	2.83106871e-15	1.21331516142857e-09	MD_Mut4_S9_1
chrVIII	202650	.	C->A|G->T	1.65145674e-15	8.2572837e-10	MD_Mut4_S9_1
chrVIII	210282	.	C->T|G->A	2.09722997e-07	0.03355567952	MD_Mut4_S9_1
chrVIII	282672	.	C->T|G->A	2.91919102e-08	0.00565004713548387	MD_Mut4_S9_1
chrX	314961	.	C->T|G->A	1.2823076e-14	4.52579152941176e-09	MD_Mut4_S9_1
chrX	529000	.	G->A|C->T	1.47472646e-16	9.83150973333333e-11	MD_Mut4_S9_1
chrX	572226	.	C->T|G->A	5.14857024e-09	0.00110326505142857	MD_Mut4_S9_1
chrX	727954	.	G->T|C->A	1.91738719e-07	0.0310927652432432	MD_Mut4_S9_1
chrX	99503	.	T->A|A->T	1.65145674e-15	8.2572837e-10	MD_Mut4_S9_1
chrX	99518	.	A->T|T->A	2.97098313e-09	0.000699054854117647	MD_Mut4_S9_1
chrX	99519	.	A->T|T->A	1.2823076e-14	4.52579152941176e-09	MD_Mut4_S9_1
chrX	99520	.	T->A|A->T	7.05050122e-08	0.0126277633791045	MD_Mut4_S9_1
chrXI	172335	.	C->T|G->A	1.44586827e-07	0.0237676975890411	MD_Mut4_S9_1
chrXI	259564	.	C->T|G->A	2.19035316e-14	6.91690471578947e-09	MD_Mut4_S9_1
chrXI	382670	.	C->T|G->A	1.80041828e-08	0.00360083656	MD_Mut4_S9_1
chrXI	520627	.	C->T|G->A	2.30040207e-76	2.760482484e-70	MD_Mut4_S9_1
chrXI	619991	.	G->T|C->A	1.61495936e-17	1.21121952e-11	MD_Mut4_S9_1
chrXII	129226	.	G->A|C->T	1.65145674e-15	8.2572837e-10	MD_Mut4_S9_1
chrXII	129227	.	A->G|T->C	1.55076162e-08	0.00315409143050847	MD_Mut4_S9_1
chrXII	158411	.	C->T|G->A	5.56293627e-30	5.13501809538462e-24	MD_Mut4_S9_1
chrXII	40266	.	C->T|G->A	9.25763336e-16	5.84692633263158e-10	MD_Mut4_S9_1
chrXII	490449	.	A->G|T->C	3.75922026e-119	7.51844052e-113	MD_Mut4_S9_1
chrXII	490458	.	T->C|A->G	7.37095779e-128	1.7690298696e-121	MD_Mut4_S9_1
chrXII	490501	.	T->C|A->G	1.00337294e-07	0.0169584158873239	MD_Mut4_S9_1
chrXII	669848	.	G->A|C->T	9.27688757e-09	0.00195302896210526	MD_Mut4_S9_1
chrXII	920147	.	C->T|G->A	1.22532346e-11	3.1964959826087e-06	MD_Mut4_S9_1
chrXIII	120562	.	C->T|G->A	1.23859256e-14	4.52579152941176e-09	MD_Mut4_S9_1
chrXIII	121066	.	C->T|G->A	6.60582699e-15	2.642330796e-09	MD_Mut4_S9_1
chrXIII	204139	.	C->G|G->C	2.96108694e-91	4.44163041e-85	MD_Mut4_S9_1
chrXIII	238951	.	A->T|T->A	2.53303439e-12	6.90827560909091e-07	MD_Mut4_S9_1
chrXIII	555452	.	C->T|G->A	1.65145675e-14	5.50485583333333e-09	MD_Mut4_S9_1
chrXIII	816657	.	G->T|C->A	7.11823045e-109	1.22026807714286e-102	MD_Mut4_S9_1
chrXIV	173691	.	G->T|C->A	1.0617568e-84	1.41567573333333e-78	MD_Mut4_S9_1
chrXIV	189585	.	C->T|G->A	0	0	MD_Mut4_S9_1
chrXIV	204772	.	C->T|G->A	6.40627322e-08	0.0118269659446154	MD_Mut4_S9_1
chrXIV	282685	.	T->C|A->G	6.1136855e-33	6.66947509090909e-27	MD_Mut4_S9_1
chrXIV	438332	.	C->T|G->A	3.18454534e-10	7.96136335e-05	MD_Mut4_S9_1
chrXV	1060960	.	A->G|T->C	4.25350812e-14	1.24492920585366e-08	MD_Mut4_S9_1
chrXV	301183	.	A->T|T->A	2.83106871e-15	1.21331516142857e-09	MD_Mut4_S9_1
chrXV	31114	.	T->A|A->T	2.83106871e-15	1.21331516142857e-09	MD_Mut4_S9_1
chrXV	882484	.	G->A|C->T	1.65145674e-15	8.2572837e-10	MD_Mut4_S9_1
chrXVI	104934	.	T->A|A->T	1.11814632e-11	2.98172352e-06	MD_Mut4_S9_1
chrI	208276	.	C->T|G->A	3.84397479e-08	0.00981440371914894	MD_Mut5_S10_1
chrI	41475	.	G->T|C->A	0	0	MD_Mut5_S10_1
chrII	213199	.	C->T|G->A	1.79632979e-08	0.00468607771304348	MD_Mut5_S10_1
chrII	308177	.	G->A|C->T	9.97458945e-08	0.024427566	MD_Mut5_S10_1
chrII	474544	.	A->G|T->C	3.39728246e-15	2.038369476e-09	MD_Mut5_S10_1
chrII	474920	.	T->C|A->G	2.247947e-137	3.85362342857143e-131	MD_Mut5_S10_1
chrII	680666	.	G->A|C->T	1.48672037e-09	0.000427732065714286	MD_Mut5_S10_1
chrIV	260905	.	T->G|A->C	1.99840144e-15	1.41063631058824e-09	MD_Mut5_S10_1
chrIV	458523	.	C->T|G->A	2.01100248e-12	6.7033416e-07	MD_Mut5_S10_1
chrIV	620008	.	T->C|A->G	6.53391964e-26	5.60050254857143e-20	MD_Mut5_S10_1
chrIV	780225	.	T->C|A->G	1.03398525e-07	0.0248112322352941	MD_Mut5_S10_1
chrIV	916085	.	T->A|A->T	3.39728246e-15	2.038369476e-09	MD_Mut5_S10_1
chrIV	929185	.	T->A|A->T	6.59573449e-11	2.08286352315789e-05	MD_Mut5_S10_1
chrIX	126834	.	G->T|C->A	0	0	MD_Mut5_S10_1
chrIX	230616	.	C->A|G->T	0	0	MD_Mut5_S10_1
chrV	305648	.	G->T|C->A	1.06997263e-266	2.567934312e-260	MD_Mut5_S10_1
chrV	454747	.	T->C|A->G	6.22545237e-08	0.015563630925	MD_Mut5_S10_1
chrV	508717	.	C->T|G->A	1.99840144e-15	1.41063631058824e-09	MD_Mut5_S10_1
chrV	510339	.	A->T|T->A	2.46529746e-09	0.000672353852727273	MD_Mut5_S10_1
chrV	510342	.	C->A|G->T	2.8115441e-14	1.19750952413793e-08	MD_Mut5_S10_1
chrVI	75912	.	C->T|G->A	6.09076977e-93	6.64447611272727e-87	MD_Mut5_S10_1
chrVI	75913	.	T->C|A->G	1.92020312e-14	1.00184510608696e-08	MD_Mut5_S10_1
chrVI	76011	.	C->T|G->A	5.20916643e-14	2.083666572e-08	MD_Mut5_S10_1
chrVII	287365	.	T->A|A->T	2.73956857e-10	8.42944175384615e-05	MD_Mut5_S10_1
chrVIII	122866	.	A->G|T->C	3.99713235e-11	1.29636724864865e-05	MD_Mut5_S10_1
chrVIII	193557	.	A->T|T->A	1.99719029e-13	7.26251014545455e-08	MD_Mut5_S10_1
chrVIII	202650	.	C->A|G->T	4.03094259e-28	3.72087008307692e-22	MD_Mut5_S10_1
chrX	649237	.	G->T|C->A	2.71782597e-14	1.19750952413793e-08	MD_Mut5_S10_1
chrX	99503	.	T->A|A->T	2.25312987e-09	0.000628780428837209	MD_Mut5_S10_1
chrXI	259564	.	C->T|G->A	0	0	MD_Mut5_S10_1
chrXI	280162	.	G->A|C->T	1.08095351e-14	5.89611005454545e-09	MD_Mut5_S10_1
chrXI	520627	.	C->T|G->A	2.26485497e-14	1.132427485e-08	MD_Mut5_S10_1
chrXI	619991	.	G->T|C->A	8.86191894e-25	7.089535152e-19	MD_Mut5_S10_1
chrXII	158411	.	C->T|G->A	1.72272432e-45	1.72272432e-39	MD_Mut5_S10_1
chrXII	243446	.	C->T|G->A	2.89398135e-14	1.19750952413793e-08	MD_Mut5_S10_1
chrXII	605283	.	A->T|T->A	3.33733041e-13	1.17788132117647e-07	MD_Mut5_S10_1
chrXII	63998	.	C->A|G->T	3.39728246e-15	2.038369476e-09	MD_Mut5_S10_1
chrXII	687898	.	T->C|A->G	1.05447737e-07	0.0248112322352941	MD_Mut5_S10_1
chrXIII	120562	.	C->T|G->A	1.49706223e-09	0.000427732065714286	MD_Mut5_S10_1
chrXIII	121066	.	C->T|G->A	1.08095351e-14	5.89611005454545e-09	MD_Mut5_S10_1
chrXIII	204139	.	C->G|G->C	1.22025006e-101	1.464300072e-95	MD_Mut5_S10_1
chrXIII	387330	.	G->T|C->A	1.52877711e-13	5.7329141625e-08	MD_Mut5_S10_1
chrXIII	445674	.	C->T|G->A	2.03782082e-07	0.0444615451636364	MD_Mut5_S10_1
chrXIII	555452	.	C->T|G->A	2.8115441e-14	1.19750952413793e-08	MD_Mut5_S10_1
chrXIII	629442	.	A->T|T->A	1.52098281e-07	0.033799618	MD_Mut5_S10_1
chrXIII	816657	.	G->T|C->A	2.25461731e-103	3.00615641333333e-97	MD_Mut5_S10_1
chrXIV	173691	.	G->T|C->A	6.70503092e-106	1.005754638e-99	MD_Mut5_S10_1
chrXIV	189585	.	C->T|G->A	3.3448433e-200	6.6896866e-194	MD_Mut5_S10_1
chrXV	1060708	.	G->A|C->T	5.69866735e-14	2.2059357483871e-08	MD_Mut5_S10_1
chrXV	1060960	.	A->G|T->C	2.7439589e-14	1.19750952413793e-08	MD_Mut5_S10_1
chrXV	118032	.	A->C|T->G	3.04961306e-10	9.14883918e-05	MD_Mut5_S10_1
chrXV	332182	.	A->T|T->A	1.52098281e-07	0.033799618	MD_Mut5_S10_1
chrXV	370443	.	C->T|G->A	5.57154323e-13	1.91024339314286e-07	MD_Mut5_S10_1
chrXV	882484	.	G->A|C->T	1.19233464e-08	0.00317955904	MD_Mut5_S10_1
chrXVI	336517	.	C->T|G->A	1.09499116e-07	0.0252690267692308	MD_Mut5_S10_1
chrI	101667	.	T->C|A->G	3.05874229e-06	0.00028698802536416	MD_st1_S1_1
chrI	101742	.	T->C|A->G	0.00011845	0.0085992232022941	MD_st1_S1_1
chrI	101857	.	T->C|A->G	7.54373314e-13	1.56354902119281e-10	MD_st1_S1_1
chrI	101904	.	T->C|A->G	1.04567974e-15	6.06572092618553e-13	MD_st1_S1_1
chrI	101945	.	T->C|A->G	2.44719508e-09	3.53105126614241e-07	MD_st1_S1_1
chrI	102021	.	T->C|A->G	1.82858197e-06	0.000177660156909101	MD_st1_S1_1
chrI	102039	.	T->C|A->G	3.60303182e-15	1.01907704622057e-12	MD_st1_S1_1
chrI	102162	.	T->C|A->G	7.27194678e-05	0.00546622492718036	MD_st1_S1_1
chrI	102216	.	T->C|A->G	0.00010394	0.00761627942478552	MD_st1_S1_1
chrI	102225	.	T->C|A->G	4.27261586e-08	5.25590879753972e-06	MD_st1_S1_1
chrI	102234	.	T->C|A->G	3.40168634e-14	7.94817478873788e-12	MD_st1_S1_1
chrI	102240	.	T->C|A->G	7.55428831e-05	0.00566401702739178	MD_st1_S1_1
chrI	102243	.	T->C|A->G	7.27194678e-05	0.00546622492718036	MD_st1_S1_1
chrI	102299	.	T->C|A->G	1.01044546e-09	1.5239546936467e-07	MD_st1_S1_1
chrI	102326	.	T->C|A->G	6.4074608e-12	1.21703013074171e-09	MD_st1_S1_1
chrI	102413	.	T->C|A->G	4.67723556e-23	1.00065656480656e-19	MD_st1_S1_1
chrI	102474	.	T->C|A->G	2.37508104e-05	0.00193340970470718	MD_st1_S1_1
chrI	102488	.	T->C|A->G	5.88247116e-40	2.97595505564924e-36	MD_st1_S1_1
chrI	102519	.	T->C|A->G	1.04567974e-15	6.06572092618553e-13	MD_st1_S1_1
chrI	102715	.	T->C|A->G	2.7735222e-09	3.97129910389347e-07	MD_st1_S1_1
chrI	102716	.	T->C|A->G	3.08297141e-07	3.36504642671979e-05	MD_st1_S1_1
chrI	102830	.	T->C|A->G	2.76843587e-15	8.42301930478436e-13	MD_st1_S1_1
chrI	102904	.	T->C|A->G	2.9640037e-05	0.00237525673148841	MD_st1_S1_1
chrI	102953	.	T->C|A->G	9.12915731e-10	1.38404446785931e-07	MD_st1_S1_1
chrI	103067	.	T->C|A->G	2.48251438e-09	3.57638000888387e-07	MD_st1_S1_1
chrI	103203	.	T->C|A->G	3.05122561e-10	4.87935865138593e-08	MD_st1_S1_1
chrI	103352	.	T->C|A->G	9.10556408e-06	0.000791593150673023	MD_st1_S1_1
chrI	10339	.	T->C|A->G	1.06590354e-07	1.24238421819453e-05	MD_st1_S1_1
chrI	103716	.	T->C|A->G	1.73980646e-10	2.85488405250205e-08	MD_st1_S1_1
chrI	104062	.	T->C|A->G	2.37377852e-06	0.000226426363549649	MD_st1_S1_1
chrI	104158	.	T->C|A->G	9.10556408e-06	0.000791593150673023	MD_st1_S1_1
chrI	104915	.	T->C|A->G	3.45200858e-06	0.000321214188475586	MD_st1_S1_1
chrI	105519	.	T->C|A->G	2.21559671e-09	3.21120363790084e-07	MD_st1_S1_1
chrI	106267	.	T->C|A->G	3.11289574e-11	5.52863109848149e-09	MD_st1_S1_1
chrI	106268	.	T->C|A->G	5.75464997e-05	0.00439655433570173	MD_st1_S1_1
chrI	106281	.	T->C|A->G	1.81460692e-09	2.65727223293388e-07	MD_st1_S1_1
chrI	106285	.	T->C|A->G	1.04567974e-15	6.06572092618553e-13	MD_st1_S1_1
chrI	106317	.	T->C|A->G	5.07849684e-11	8.82308958607809e-09	MD_st1_S1_1
chrI	106334	.	T->C|A->G	1.97825671e-15	7.17604683050694e-13	MD_st1_S1_1
chrI	106359	.	T->C|A->G	6.17989837e-06	0.000552912084638096	MD_st1_S1_1
chrI	106442	.	T->C|A->G	2.36156434e-15	7.66161243646588e-13	MD_st1_S1_1
chrI	106458	.	T->C|A->G	3.80021461e-07	4.09461761663614e-05	MD_st1_S1_1
chrI	106504	.	T->C|A->G	1.56303732e-15	6.72852914334912e-13	MD_st1_S1_1
chrI	106519	.	T->C|A->G	1.58988661e-14	3.85832375829154e-12	MD_st1_S1_1
chrI	106531	.	T->C|A->G	8.67091583e-06	0.00075703177946248	MD_st1_S1_1
chrI	106541	.	T->C|A->G	1.56303732e-15	6.72852914334912e-13	MD_st1_S1_1
chrI	106645	.	T->C|A->G	2.80356466e-07	3.08052997591818e-05	MD_st1_S1_1
chrI	106661	.	T->C|A->G	2.76843587e-15	8.42301930478436e-13	MD_st1_S1_1
chrI	106673	.	T->C|A->G	1.56303732e-15	6.72852914334912e-13	MD_st1_S1_1
chrI	106806	.	T->C|A->G	1.04952094e-10	1.76397485608639e-08	MD_st1_S1_1
chrI	106824	.	T->C|A->G	1.04567974e-15	6.06572092618553e-13	MD_st1_S1_1
chrI	106828	.	T->C|A->G	1.78694813e-09	2.61942239595422e-07	MD_st1_S1_1
chrI	106862	.	T->C|A->G	0.0004328	0.0288528524524591	MD_st1_S1_1
chrI	106881	.	T->C|A->G	1.04567974e-15	6.06572092618553e-13	MD_st1_S1_1
chrI	106903	.	T->C|A->G	1.58988661e-14	3.85832375829154e-12	MD_st1_S1_1
chrI	106943	.	T->C|A->G	1.56303732e-15	6.72852914334912e-13	MD_st1_S1_1
chrI	106955	.	T->C|A->G	1.31693271e-06	0.000130868797575276	MD_st1_S1_1
chrI	106961	.	T->C|A->G	1.56791764e-06	0.000153822339985448	MD_st1_S1_1
chrI	107062	.	T->C|A->G	0.00015703	0.0111728014419884	MD_st1_S1_1
chrI	107080	.	T->C|A->G	8.70732998e-10	1.32350356893145e-07	MD_st1_S1_1
chrI	107101	.	T->C|A->G	0.00015703	0.0111728014419884	MD_st1_S1_1
chrI	107145	.	T->C|A->G	0.00033242	0.0225158326089656	MD_st1_S1_1
chrI	107146	.	T->C|A->G	1.65102261e-06	0.000161548262688027	MD_st1_S1_1
chrI	107158	.	T->C|A->G	4.87120547e-05	0.00376462524972146	MD_st1_S1_1
chrI	107174	.	T->C|A->G	1.36997622e-08	1.79948276450886e-06	MD_st1_S1_1
chrI	107187	.	T->C|A->G	0.00063248	0.04123838605566	MD_st1_S1_1
chrI	107206	.	T->C|A->G	1.56303732e-15	6.72852914334912e-13	MD_st1_S1_1
chrI	107235	.	T->C|A->G	1.18265932e-05	0.0010101220552752	MD_st1_S1_1
chrI	107295	.	T->C|A->G	2.36156434e-15	7.66161243646588e-13	MD_st1_S1_1
chrI	107303	.	T->C|A->G	5.84041644e-06	0.000524356738266783	MD_st1_S1_1
chrI	107316	.	T->C|A->G	9.73462223e-09	1.30322043330805e-06	MD_st1_S1_1
chrI	107339	.	T->C|A->G	3.53075285e-06	0.000327865184520263	MD_st1_S1_1
chrI	107345	.	T->C|A->G	2.36156434e-15	7.66161243646588e-13	MD_st1_S1_1
chrI	107349	.	T->C|A->G	0.00043759	0.0291674813366513	MD_st1_S1_1
chrI	107361	.	T->C|A->G	0.00031746	0.0215634021260458	MD_st1_S1_1
chrI	107407	.	T->C|A->G	5.17510227e-05	0.00398375910857935	MD_st1_S1_1
chrI	107449	.	T->C|A->G	1.97825671e-15	7.17604683050694e-13	MD_st1_S1_1
chrI	107494	.	T->C|A->G	0.00038042	0.0255671488818321	MD_st1_S1_1
chrI	107520	.	T->C|A->G	1.04567974e-15	6.06572092618553e-13	MD_st1_S1_1
chrI	107541	.	T->C|A->G	2.36156434e-15	7.66161243646588e-13	MD_st1_S1_1
chrI	107542	.	T->C|A->G	3.50897387e-09	4.95927148998316e-07	MD_st1_S1_1
chrI	107562	.	T->C|A->G	1.62571691e-20	2.92219935889754e-17	MD_st1_S1_1
chrI	107571	.	T->C|A->G	0.000289	0.0197453824956159	MD_st1_S1_1
chrI	107588	.	T->C|A->G	6.763892e-07	7.02565624215565e-05	MD_st1_S1_1
chrI	107611	.	T->C|A->G	0.00059172	0.0387337919146406	MD_st1_S1_1
chrI	107616	.	T->C|A->G	2.15932952e-08	2.76382386244854e-06	MD_st1_S1_1
chrI	107631	.	T->C|A->G	5.27167401e-11	9.13951804785021e-09	MD_st1_S1_1
chrI	107669	.	T->C|A->G	5.65254285e-11	9.77145572410217e-09	MD_st1_S1_1
chrI	107672	.	T->C|A->G	1.56303732e-15	6.72852914334912e-13	MD_st1_S1_1
chrI	107687	.	T->C|A->G	0.00019448	0.0136246927706975	MD_st1_S1_1
chrI	107733	.	T->C|A->G	3.07257681e-09	4.37914113707609e-07	MD_st1_S1_1
chrI	107748	.	T->C|A->G	1.70716398e-10	2.80737375431672e-08	MD_st1_S1_1
chrI	107777	.	T->C|A->G	9.12768062e-15	2.28907350971787e-12	MD_st1_S1_1
chrI	107786	.	T->C|A->G	1.04567974e-15	6.06572092618553e-13	MD_st1_S1_1
chrI	107802	.	T->C|A->G	5.75464997e-05	0.00439655433570173	MD_st1_S1_1
chrI	107864	.	T->C|A->G	9.0439818e-05	0.00669957662106771	MD_st1_S1_1
chrI	107906	.	T->C|A->G	3.44550718e-08	4.29467100433143e-06	MD_st1_S1_1
chrI	108015	.	T->C|A->G	4.30647623e-05	0.0033596881202988	MD_st1_S1_1
chrI	108035	.	T->C|A->G	1.2372749e-09	1.84658708521964e-07	MD_st1_S1_1
chrI	108101	.	T->C|A->G	3.7974112e-06	0.000351002768341999	MD_st1_S1_1
chrI	108226	.	T->C|A->G	1.56303732e-15	6.72852914334912e-13	MD_st1_S1_1
chrI	108259	.	T->C|A->G	6.18070652e-11	1.06484348245564e-08	MD_st1_S1_1
chrI	108383	.	T->C|A->G	0.00012802	0.00924409998435488	MD_st1_S1_1
chrI	108437	.	T->C|A->G	1.63949196e-11	2.99168266171953e-09	MD_st1_S1_1
chrI	108599	.	T->C|A->G	5.25876928e-05	0.00404082957309069	MD_st1_S1_1
chrI	108870	.	T->C|A->G	1.09160145e-12	2.22942633943767e-10	MD_st1_S1_1
chrI	108874	.	T->C|A->G	5.0319342e-05	0.00388091846519699	MD_st1_S1_1
chrI	108910	.	T->C|A->G	0.00010048	0.00737865028272098	MD_st1_S1_1
chrI	108924	.	T->C|A->G	2.5563224e-06	0.00024259479157605	MD_st1_S1_1
chrI	108927	.	T->C|A->G	5.96118964e-05	0.00454240674621065	MD_st1_S1_1
chrI	108983	.	T->C|A->G	8.74530901e-05	0.00648969522761554	MD_st1_S1_1
chrI	108995	.	T->C|A->G	5.73060414e-08	6.9309247999355e-06	MD_st1_S1_1
chrI	109072	.	T->C|A->G	1.04567974e-15	6.06572092618553e-13	MD_st1_S1_1
chrI	109144	.	T->C|A->G	5.10910413e-08	6.22353109874939e-06	MD_st1_S1_1
chrI	109168	.	T->C|A->G	2.43325155e-07	2.69420805152385e-05	MD_st1_S1_1
chrI	109186	.	T->C|A->G	2.33585805e-07	2.59458102078975e-05	MD_st1_S1_1
chrI	109194	.	T->C|A->G	4.84837527e-11	8.43856108258637e-09	MD_st1_S1_1
chrI	109212	.	T->C|A->G	1.04567974e-15	6.06572092618553e-13	MD_st1_S1_1
chrI	109220	.	T->C|A->G	3.75226607e-19	6.0333904381616e-16	MD_st1_S1_1
chrI	109248	.	T->C|A->G	1.9669717e-05	0.00162327109925176	MD_st1_S1_1
chrI	109259	.	T->C|A->G	6.26456922e-10	9.66804241987757e-08	MD_st1_S1_1
chrI	109270	.	T->C|A->G	4.33252736e-12	8.36543280181499e-10	MD_st1_S1_1
chrI	109368	.	T->C|A->G	2.64871361e-05	0.00214108111902244	MD_st1_S1_1
chrI	109369	.	T->C|A->G	1.0951231e-09	1.6445964934236e-07	MD_st1_S1_1
chrI	109406	.	T->C|A->G	1.56303732e-15	6.72852914334912e-13	MD_st1_S1_1
chrI	109438	.	T->C|A->G	1.81800037e-05	0.00150814036431509	MD_st1_S1_1
chrI	109472	.	T->C|A->G	1.28873501e-06	0.000128207888379496	MD_st1_S1_1
chrI	109512	.	T->C|A->G	5.05687679e-05	0.00389682458467921	MD_st1_S1_1
chrI	109540	.	T->C|A->G	1.77336522e-12	3.55134719134875e-10	MD_st1_S1_1
chrI	109567	.	T->C|A->G	5.58417399e-17	7.47880445089286e-14	MD_st1_S1_1
chrI	109594	.	T->C|A->G	1.82927111e-09	2.67711270305869e-07	MD_st1_S1_1
chrI	109601	.	T->C|A->G	5.97294243e-13	1.24934209249643e-10	MD_st1_S1_1
chrI	109618	.	T->C|A->G	6.55435914e-10	1.00981293241578e-07	MD_st1_S1_1
chrI	109630	.	T->C|A->G	2.40340694e-05	0.00195438661516568	MD_st1_S1_1
chrI	109631	.	T->C|A->G	6.15541046e-15	1.60154648684981e-12	MD_st1_S1_1
chrI	109632	.	T->C|A->G	8.24269832e-07	8.4474071533495e-05	MD_st1_S1_1
chrI	109680	.	T->C|A->G	9.72283297e-60	9.23053762974684e-56	MD_st1_S1_1
chrI	109738	.	T->C|A->G	2.79484282e-53	2.22548864233577e-49	MD_st1_S1_1
chrI	109780	.	T->C|A->G	3.80147869e-38	1.7819431359375e-34	MD_st1_S1_1
chrI	109798	.	T->C|A->G	1.9067011e-11	3.45829313341697e-09	MD_st1_S1_1
chrI	109839	.	T->C|A->G	1.67236114e-31	5.87480494145199e-28	MD_st1_S1_1
chrI	109849	.	T->C|A->G	1.04567974e-15	6.06572092618553e-13	MD_st1_S1_1
chrI	109879	.	T->C|A->G	1.04567974e-15	6.06572092618553e-13	MD_st1_S1_1
chrI	109890	.	T->C|A->G	4.03398348e-06	0.00037145620945526	MD_st1_S1_1
chrI	109893	.	T->C|A->G	7.5463641e-09	1.02386053863374e-06	MD_st1_S1_1
chrI	109899	.	T->C|A->G	1.04567974e-15	6.06572092618553e-13	MD_st1_S1_1
chrI	109914	.	T->C|A->G	1.08556588e-05	0.00093293065106386	MD_st1_S1_1
chrI	109918	.	T->C|A->G	9.49322873e-28	2.7299004255931e-24	MD_st1_S1_1
chrI	109935	.	T->C|A->G	9.60240643e-06	0.000832741048904049	MD_st1_S1_1
chrI	109987	.	T->C|A->G	4.62323754e-13	9.7632779248205e-11	MD_st1_S1_1
chrI	109995	.	T->C|A->G	2.62304079e-46	1.66454201374934e-42	MD_st1_S1_1
chrI	110070	.	T->C|A->G	9.31624342e-09	1.24997116482927e-06	MD_st1_S1_1
chrI	110076	.	T->C|A->G	1.04567974e-15	6.06572092618553e-13	MD_st1_S1_1
chrI	110087	.	T->C|A->G	7.98730603e-51	5.85508077947465e-47	MD_st1_S1_1
chrI	110088	.	T->C|A->G	6.67091359e-06	0.000592930568184343	MD_st1_S1_1
chrI	110153	.	T->C|A->G	1.56303732e-15	6.72852914334912e-13	MD_st1_S1_1
chrI	110179	.	T->C|A->G	1.56303732e-15	6.72852914334912e-13	MD_st1_S1_1
chrI	110209	.	T->C|A->G	7.25673045e-07	7.49810701154671e-05	MD_st1_S1_1
chrI	110216	.	T->C|A->G	1.08872245e-05	0.000934623509213689	MD_st1_S1_1
chrI	110217	.	T->C|A->G	0.00025001	0.017230878797103	MD_st1_S1_1
chrI	110218	.	T->C|A->G	1.09545303e-10	1.83646777870914e-08	MD_st1_S1_1
chrI	110268	.	T->C|A->G	1.4082495e-09	2.08822910101946e-07	MD_st1_S1_1
chrI	110280	.	T->C|A->G	5.57444358e-06	0.000501731280405025	MD_st1_S1_1
chrI	110287	.	T->C|A->G	1.04567974e-15	6.06572092618553e-13	MD_st1_S1_1
chrI	110296	.	T->C|A->G	2.14797776e-07	2.39883603875255e-05	MD_st1_S1_1
chrI	110314	.	T->C|A->G	2.39482806e-11	4.30227955147686e-09	MD_st1_S1_1
chrI	110375	.	T->C|A->G	4.00604995e-05	0.00314072724778194	MD_st1_S1_1
chrI	110391	.	T->C|A->G	1.32970484e-08	1.74800163007756e-06	MD_st1_S1_1
chrI	110715	.	G->A|C->T	3.05874229e-06	0.00028698802536416	MD_st1_S1_1
chrI	110849	.	T->C|A->G	3.61021488e-12	7.02433377543575e-10	MD_st1_S1_1
chrI	110895	.	A->G|T->C	0.00011329	0.00825483183454876	MD_st1_S1_1
chrI	110900	.	T->C|A->G	2.00620484e-14	4.8079681418757e-12	MD_st1_S1_1
chrI	110947	.	T->C|A->G	1.88434605e-06	0.000182771727638662	MD_st1_S1_1
chrI	110960	.	A->G|T->C	0.00070398	0.0456149937633979	MD_st1_S1_1
chrI	110979	.	A->G|T->C	0.00034431	0.0232618315711246	MD_st1_S1_1
chrI	111032	.	T->C|A->G	1.67753261e-05	0.00139920701466602	MD_st1_S1_1
chrI	111062	.	T->C|A->G	0.00069241	0.0449065271554962	MD_st1_S1_1
chrI	111081	.	T->C|A->G	2.13928673e-06	0.000205471796316603	MD_st1_S1_1
chrI	111149	.	T->C|A->G	1.30438531e-10	2.16957546709541e-08	MD_st1_S1_1
chrI	111188	.	T->C|A->G	1.56303732e-15	6.72852914334912e-13	MD_st1_S1_1
chrI	111262	.	T->C|A->G	1.7275426e-07	1.95443893665158e-05	MD_st1_S1_1
chrI	111333	.	T->C|A->G	0.00023803	0.0164545396938781	MD_st1_S1_1
chrI	111373	.	T->C|A->G	1.58475915e-16	2.06058183985264e-13	MD_st1_S1_1
chrI	111464	.	T->C|A->G	3.89336628e-07	4.18784132231405e-05	MD_st1_S1_1
chrI	111480	.	T->C|A->G	0.00027518	0.0188626951440339	MD_st1_S1_1
chrI	111521	.	T->C|A->G	1.81800037e-05	0.00150814036431509	MD_st1_S1_1
chrI	111598	.	T->C|A->G	1.38167344e-10	2.29307534472028e-08	MD_st1_S1_1
chrI	111985	.	T->C|A->G	6.06323064e-08	7.3085459684791e-06	MD_st1_S1_1
chrI	112058	.	T->C|A->G	8.36333129e-07	8.55817234710236e-05	MD_st1_S1_1
chrI	112163	.	T->C|A->G	1.56730764e-06	0.000153804630897181	MD_st1_S1_1
chrI	112172	.	T->C|A->G	2.7364584e-08	3.45247240650595e-06	MD_st1_S1_1
chrI	112189	.	T->C|A->G	1.91159192e-10	3.12496295125739e-08	MD_st1_S1_1
chrI	112241	.	T->C|A->G	1.19426005e-06	0.00011939118257175	MD_st1_S1_1
chrI	112306	.	T->C|A->G	1.19426005e-06	0.00011939118257175	MD_st1_S1_1
chrI	112477	.	T->C|A->G	2.9640037e-05	0.00237525673148841	MD_st1_S1_1
chrI	112597	.	T->C|A->G	2.21559671e-09	3.21120363790084e-07	MD_st1_S1_1
chrI	112640	.	T->C|A->G	6.46032873e-07	6.72489740195526e-05	MD_st1_S1_1
chrI	112650	.	T->C|A->G	3.63626105e-05	0.00287252773773082	MD_st1_S1_1
chrI	112830	.	T->C|A->G	7.16924034e-30	2.32578762043796e-26	MD_st1_S1_1
chrI	112854	.	T->C|A->G	2.7364584e-08	3.45247240650595e-06	MD_st1_S1_1
chrI	112887	.	T->C|A->G	1.65122518e-06	0.000161548262688027	MD_st1_S1_1
chrI	113576	.	T->C|A->G	6.46032873e-07	6.72489740195526e-05	MD_st1_S1_1
chrI	113606	.	T->C|A->G	4.26598045e-06	0.000391221812596006	MD_st1_S1_1
chrI	113661	.	T->C|A->G	0.00014242	0.0102004225705179	MD_st1_S1_1
chrI	113669	.	T->C|A->G	3.31197222e-13	7.09125836634193e-11	MD_st1_S1_1
chrI	113684	.	T->C|A->G	2.29167413e-10	3.71236545216464e-08	MD_st1_S1_1
chrI	113791	.	T->C|A->G	4.0329714e-17	5.47958070652174e-14	MD_st1_S1_1
chrI	113869	.	T->C|A->G	5.48235281e-05	0.00420071474216535	MD_st1_S1_1
chrI	113871	.	T->C|A->G	1.04567974e-15	6.06572092618553e-13	MD_st1_S1_1
chrI	113877	.	T->C|A->G	2.11836754e-06	0.000203620660354688	MD_st1_S1_1
chrI	113941	.	T->C|A->G	0.00011845	0.0085992232022941	MD_st1_S1_1
chrI	113978	.	T->C|A->G	3.54776314e-08	4.40953284169532e-06	MD_st1_S1_1
chrI	114087	.	T->C|A->G	9.12768062e-15	2.28907350971787e-12	MD_st1_S1_1
chrI	114126	.	T->C|A->G	3.24208521e-10	5.16646382215848e-08	MD_st1_S1_1
chrI	114147	.	T->C|A->G	8.79458719e-10	1.33539645294765e-07	MD_st1_S1_1
chrI	114222	.	T->C|A->G	0.00011845	0.0085992232022941	MD_st1_S1_1
chrI	114253	.	T->C|A->G	3.62104336e-09	5.10857536269369e-07	MD_st1_S1_1
chrI	114361	.	T->C|A->G	4.79270743e-06	0.000435859169698072	MD_st1_S1_1
chrI	114442	.	T->C|A->G	1.05121814e-09	1.58242503857396e-07	MD_st1_S1_1
chrI	114476	.	T->C|A->G	1.04567974e-15	6.06572092618553e-13	MD_st1_S1_1
chrI	114501	.	T->C|A->G	5.38014722e-14	1.23301248333683e-11	MD_st1_S1_1
chrI	114505	.	T->C|A->G	2.44084279e-06	0.000232337673459351	MD_st1_S1_1
chrI	114507	.	T->C|A->G	4.1483873e-10	6.53212187536905e-08	MD_st1_S1_1
chrI	115600	.	A->G|T->C	4.00604995e-05	0.00314072724778194	MD_st1_S1_1
chrI	116721	.	A->G|T->C	2.5563224e-06	0.00024259479157605	MD_st1_S1_1
chrI	116736	.	A->G|T->C	8.13940955e-05	0.00607169411808586	MD_st1_S1_1
chrI	116770	.	A->G|T->C	2.80860179e-05	0.0022589896163436	MD_st1_S1_1
chrI	116890	.	A->G|T->C	0.00016928	0.0119764404851043	MD_st1_S1_1
chrI	116898	.	A->G|T->C	2.30692409e-09	3.3374028403337e-07	MD_st1_S1_1
chrI	116917	.	A->G|T->C	0.00045851	0.0304592031621079	MD_st1_S1_1
chrI	116941	.	A->G|T->C	3.51599029e-08	4.37806205644701e-06	MD_st1_S1_1
chrI	116954	.	A->G|T->C	0.00077578	0.049988777258107	MD_st1_S1_1
chrI	117005	.	A->G|T->C	0.00028166	0.0192778066127864	MD_st1_S1_1
chrI	117030	.	A->G|T->C	7.02176866e-07	7.26728165870319e-05	MD_st1_S1_1
chrI	117044	.	A->G|T->C	0.00058314	0.0381827705873366	MD_st1_S1_1
chrI	117047	.	A->G|T->C	0.00051366	0.033886311159978	MD_st1_S1_1
chrI	117092	.	A->G|T->C	9.67146276e-10	1.46182931680774e-07	MD_st1_S1_1
chrI	117108	.	A->G|T->C	1.46092555e-10	2.41621734935774e-08	MD_st1_S1_1
chrI	117144	.	A->G|T->C	1.50274375e-09	2.22299371301775e-07	MD_st1_S1_1
chrI	117145	.	A->G|T->C	1.04567974e-15	6.06572092618553e-13	MD_st1_S1_1
chrI	117166	.	A->G|T->C	4.53868479e-08	5.56461415260125e-06	MD_st1_S1_1
chrI	117264	.	A->G|T->C	2.79991319e-06	0.000264099809011813	MD_st1_S1_1
chrI	117640	.	A->G|T->C	2.12313729e-05	0.00174221622981872	MD_st1_S1_1
chrI	117650	.	A->G|T->C	1.97825671e-15	7.17604683050694e-13	MD_st1_S1_1
chrI	117656	.	A->G|T->C	5.14578669e-21	9.5189517928164e-18	MD_st1_S1_1
chrI	117660	.	A->G|T->C	0.00032972	0.0223393840160348	MD_st1_S1_1
chrI	117831	.	A->G|T->C	1.56303732e-15	6.72852914334912e-13	MD_st1_S1_1
chrI	117840	.	A->G|T->C	4.08641289e-13	8.67296686947294e-11	MD_st1_S1_1
chrI	117864	.	A->G|T->C	1.96939547e-07	2.21307328045549e-05	MD_st1_S1_1
chrI	117885	.	A->G|T->C	1.35299747e-21	2.63229079766537e-18	MD_st1_S1_1
chrI	117892	.	A->G|T->C	6.97580026e-05	0.00526356316305742	MD_st1_S1_1
chrI	117893	.	A->G|T->C	1.90738545e-10	3.11999910033942e-08	MD_st1_S1_1
chrI	117900	.	A->G|T->C	1.86892967e-07	2.10579670240934e-05	MD_st1_S1_1
chrI	117901	.	A->G|T->C	5.69550317e-12	1.0878276889285e-09	MD_st1_S1_1
chrI	117906	.	A->G|T->C	6.84637644e-05	0.00516889705053352	MD_st1_S1_1
chrI	117950	.	A->G|T->C	0.00023221	0.0160791690709752	MD_st1_S1_1
chrI	117994	.	A->G|T->C	1.04212781e-23	2.3427376770326e-20	MD_st1_S1_1
chrI	118034	.	A->G|T->C	0.00069241	0.0449065271554962	MD_st1_S1_1
chrI	118044	.	A->G|T->C	6.24428167e-08	7.51470520794681e-06	MD_st1_S1_1
chrI	118060	.	A->G|T->C	1.97825671e-15	7.17604683050694e-13	MD_st1_S1_1
chrI	118137	.	A->G|T->C	0.00069241	0.0449065271554962	MD_st1_S1_1
chrI	118145	.	A->G|T->C	0.0007394	0.0477781426825526	MD_st1_S1_1
chrI	118197	.	A->G|T->C	1.04567974e-15	6.06572092618553e-13	MD_st1_S1_1
chrI	118243	.	A->G|T->C	2.28887703e-05	0.00186816685980088	MD_st1_S1_1
chrI	119916	.	A->G|T->C	3.12289129e-05	0.00249211597028722	MD_st1_S1_1
chrI	120173	.	G->T|C->A	0.00032255	0.0218833746056515	MD_st1_S1_1
chrI	120478	.	A->G|T->C	2.67639592e-06	0.000253306656991876	MD_st1_S1_1
chrI	120491	.	A->G|T->C	0.00010748	0.00785844849016597	MD_st1_S1_1
chrI	120570	.	A->G|T->C	2.11185471e-05	0.00173425055567721	MD_st1_S1_1
chrI	120585	.	A->G|T->C	4.39752241e-05	0.00342416511392536	MD_st1_S1_1
chrI	120593	.	A->G|T->C	1.04567974e-15	6.06572092618553e-13	MD_st1_S1_1
chrI	120812	.	A->G|T->C	2.17488018e-09	3.15703321236754e-07	MD_st1_S1_1
chrI	121089	.	A->G|T->C	0.00018882	0.0132544794061387	MD_st1_S1_1
chrI	12138	.	A->G|T->C	1.23152737e-12	2.50272289793223e-10	MD_st1_S1_1
chrI	121397	.	A->G|T->C	1.15677027e-05	0.000988854530300548	MD_st1_S1_1
chrI	121398	.	A->G|T->C	1.05654147e-05	0.000909511376695672	MD_st1_S1_1
chrI	121421	.	A->G|T->C	0.00030855	0.0209952708756252	MD_st1_S1_1
chrI	121541	.	A->G|T->C	7.13441969e-24	1.62762426387833e-20	MD_st1_S1_1
chrI	121566	.	A->G|T->C	0.00017891	0.0126098039446017	MD_st1_S1_1
chrI	121592	.	A->G|T->C	1.04567974e-15	6.06572092618553e-13	MD_st1_S1_1
chrI	121617	.	A->G|T->C	6.29769781e-11	1.08266774189851e-08	MD_st1_S1_1
chrI	121623	.	A->G|T->C	1.65167494e-07	1.8738815163458e-05	MD_st1_S1_1
chrI	121673	.	A->G|T->C	1.56303732e-15	6.72852914334912e-13	MD_st1_S1_1
chrI	121693	.	A->G|T->C	6.90996939e-06	0.000612871184726934	MD_st1_S1_1
chrI	121729	.	A->G|T->C	1.04567974e-15	6.06572092618553e-13	MD_st1_S1_1
chrI	121770	.	A->G|T->C	1.04567974e-15	6.06572092618553e-13	MD_st1_S1_1
chrI	121889	.	A->G|T->C	0.0003155	0.021436336458758	MD_st1_S1_1
chrI	121965	.	A->G|T->C	4.3438829e-07	4.63715914278852e-05	MD_st1_S1_1
chrI	122066	.	A->G|T->C	4.57998603e-05	0.00355800763653313	MD_st1_S1_1
chrI	122163	.	A->G|T->C	1.04567974e-15	6.06572092618553e-13	MD_st1_S1_1
chrI	122177	.	A->G|T->C	9.02651727e-06	0.000785671750600216	MD_st1_S1_1
chrI	122206	.	A->G|T->C	6.26456922e-10	9.66804241987757e-08	MD_st1_S1_1
chrI	122211	.	A->G|T->C	0.00059349	0.0388185276836035	MD_st1_S1_1
chrI	122235	.	A->G|T->C	2.72231731e-08	3.43820991853832e-06	MD_st1_S1_1
chrI	122252	.	A->G|T->C	1.25318151e-06	0.000124971355488519	MD_st1_S1_1
chrI	122264	.	A->G|T->C	2.97359018e-05	0.00238126928841701	MD_st1_S1_1
chrI	122338	.	A->G|T->C	0.00011858	0.00860423632988469	MD_st1_S1_1
chrI	122339	.	A->G|T->C	2.46859932e-07	2.73196029216467e-05	MD_st1_S1_1
chrI	122364	.	A->G|T->C	7.61787685e-05	0.00570798505170088	MD_st1_S1_1
chrI	122378	.	A->G|T->C	1.0951231e-09	1.6445964934236e-07	MD_st1_S1_1
chrI	122379	.	A->G|T->C	2.52937688e-11	4.53388142084665e-09	MD_st1_S1_1
chrI	122397	.	A->G|T->C	5.65331369e-13	1.18582328444825e-10	MD_st1_S1_1
chrI	122501	.	A->G|T->C	3.71613099e-05	0.00293051007951633	MD_st1_S1_1
chrI	122505	.	A->G|T->C	7.77801084e-08	9.23443862224508e-06	MD_st1_S1_1
chrI	122511	.	A->G|T->C	2.36156434e-15	7.66161243646588e-13	MD_st1_S1_1
chrI	12252	.	A->G|T->C	1.04567974e-15	6.06572092618553e-13	MD_st1_S1_1
chrI	122531	.	A->G|T->C	6.4790793e-05	0.00490820749214045	MD_st1_S1_1
chrI	122532	.	A->G|T->C	1.86892967e-07	2.10579670240934e-05	MD_st1_S1_1
chrI	122580	.	A->G|T->C	3.0085082e-06	0.000282688108996946	MD_st1_S1_1
chrI	122589	.	A->G|T->C	4.98946334e-11	8.67192330576597e-09	MD_st1_S1_1
chrI	122619	.	A->G|T->C	5.67093066e-08	6.86738952530879e-06	MD_st1_S1_1
chrI	122621	.	A->G|T->C	1.6073649e-06	0.000157548753553109	MD_st1_S1_1
chrI	122694	.	A->G|T->C	1.56303732e-15	6.72852914334912e-13	MD_st1_S1_1
chrI	122700	.	A->G|T->C	2.28884105e-09	3.31427896032436e-07	MD_st1_S1_1
chrI	122737	.	A->G|T->C	3.18478545e-05	0.00253900953355346	MD_st1_S1_1
chrI	122739	.	A->G|T->C	2.36156434e-15	7.66161243646588e-13	MD_st1_S1_1
chrI	122819	.	A->G|T->C	3.11520384e-05	0.00248879490289808	MD_st1_S1_1
chrI	122847	.	A->G|T->C	1.85838848e-12	3.71745849405724e-10	MD_st1_S1_1
chrI	122877	.	A->G|T->C	1.10534985e-08	1.47025485218972e-06	MD_st1_S1_1
chrI	122893	.	A->G|T->C	2.29173079e-07	2.54872747729379e-05	MD_st1_S1_1
chrI	122970	.	A->G|T->C	0.00013796	0.00991234372754706	MD_st1_S1_1
chrI	122975	.	A->G|T->C	2.19821557e-10	3.56954584500467e-08	MD_st1_S1_1
chrI	123043	.	A->G|T->C	1.46011123e-10	2.41620259804733e-08	MD_st1_S1_1
chrI	123048	.	A->G|T->C	2.36156434e-15	7.66161243646588e-13	MD_st1_S1_1
chrI	123049	.	A->G|T->C	2.90772636e-06	0.000273915424265023	MD_st1_S1_1
chrI	123085	.	A->G|T->C	0.00048546	0.0321391338882362	MD_st1_S1_1
chrI	123179	.	A->G|T->C	4.75266371e-08	5.81383370745283e-06	MD_st1_S1_1
chrI	123196	.	A->G|T->C	4.42569892e-07	4.72208868655973e-05	MD_st1_S1_1
chrI	123201	.	A->G|T->C	1.56504347e-05	0.00131161717206989	MD_st1_S1_1
chrI	123208	.	A->G|T->C	0.00034411	0.0232618315711246	MD_st1_S1_1
chrI	123224	.	A->G|T->C	9.62350167e-07	9.75692765569158e-05	MD_st1_S1_1
chrI	123227	.	A->G|T->C	1.56303732e-15	6.72852914334912e-13	MD_st1_S1_1
chrI	123261	.	A->G|T->C	5.5169109e-11	9.55336817801380e-09	MD_st1_S1_1
chrI	123266	.	A->G|T->C	6.7708486e-13	1.40971238809078e-10	MD_st1_S1_1
chrI	123267	.	A->G|T->C	9.77143549e-06	0.000846042251740683	MD_st1_S1_1
chrI	123320	.	A->G|T->C	3.22257799e-06	0.000301140333138652	MD_st1_S1_1
chrI	123423	.	A->G|T->C	9.0439818e-05	0.00669957662106771	MD_st1_S1_1
chrI	123424	.	A->G|T->C	8.244856e-11	1.40157062515052e-08	MD_st1_S1_1
chrI	123444	.	A->G|T->C	1.04567974e-15	6.06572092618553e-13	MD_st1_S1_1
chrI	123495	.	A->G|T->C	5.79205309e-05	0.00442223037837769	MD_st1_S1_1
chrI	123536	.	A->G|T->C	8.01275185e-08	9.4915235013671e-06	MD_st1_S1_1
chrI	123550	.	A->G|T->C	7.08725641e-08	8.46542810559006e-06	MD_st1_S1_1
chrI	123556	.	A->G|T->C	2.86917298e-06	0.000270334527524124	MD_st1_S1_1
chrI	123560	.	A->G|T->C	0.00019819	0.0138731034643676	MD_st1_S1_1
chrI	123571	.	A->G|T->C	9.62350167e-07	9.75692765569158e-05	MD_st1_S1_1
chrI	123597	.	A->G|T->C	1.56303732e-15	6.72852914334912e-13	MD_st1_S1_1
chrI	123598	.	A->G|T->C	5.57241128e-09	7.68953155552489e-07	MD_st1_S1_1
chrI	123610	.	A->G|T->C	9.13939737e-05	0.00676120119352194	MD_st1_S1_1
chrI	123611	.	A->G|T->C	3.14080271e-08	3.93395325136213e-06	MD_st1_S1_1
chrI	123615	.	A->G|T->C	9.62851383e-05	0.00710032483407895	MD_st1_S1_1
chrI	123626	.	A->G|T->C	4.68704883e-12	9.02353338788083e-10	MD_st1_S1_1
chrI	123630	.	A->G|T->C	4.5294299e-05	0.00352108047808765	MD_st1_S1_1
chrI	123639	.	A->G|T->C	2.72315962e-10	4.38000662672403e-08	MD_st1_S1_1
chrI	123645	.	A->G|T->C	3.56378072e-10	5.65462569120311e-08	MD_st1_S1_1
chrI	123653	.	A->G|T->C	1.58988661e-14	3.85832375829154e-12	MD_st1_S1_1
chrI	123662	.	A->G|T->C	1.50976788e-08	1.97192025773869e-06	MD_st1_S1_1
chrI	123678	.	A->G|T->C	5.05260014e-05	0.00389613104312455	MD_st1_S1_1
chrI	123699	.	A->G|T->C	1.56532162e-12	3.14948767458627e-10	MD_st1_S1_1
chrI	123719	.	A->G|T->C	9.93534372e-09	1.32835810101055e-06	MD_st1_S1_1
chrI	123725	.	A->G|T->C	1.56303732e-15	6.72852914334912e-13	MD_st1_S1_1
chrI	123740	.	A->G|T->C	1.25367964e-11	2.31730190231204e-09	MD_st1_S1_1
chrI	123754	.	A->G|T->C	0.00049022	0.0324418046754794	MD_st1_S1_1
chrI	123757	.	A->G|T->C	9.75638162e-12	1.82115481263708e-09	MD_st1_S1_1
chrI	123764	.	A->G|T->C	0.00037212	0.0250422844837255	MD_st1_S1_1
chrI	123782	.	A->G|T->C	0.00027544	0.0188749107729207	MD_st1_S1_1
chrI	123785	.	A->G|T->C	1.56303732e-15	6.72852914334912e-13	MD_st1_S1_1
chrI	123794	.	A->G|T->C	3.95299312e-09	5.55637884083775e-07	MD_st1_S1_1
chrI	123809	.	A->G|T->C	0.00043759	0.0291674813366513	MD_st1_S1_1
chrI	123810	.	A->G|T->C	1.04567974e-15	6.06572092618553e-13	MD_st1_S1_1
chrI	123828	.	A->G|T->C	3.34947702e-11	5.92609277405087e-09	MD_st1_S1_1
chrI	123854	.	A->G|T->C	1.31936939e-09	1.96588267110361e-07	MD_st1_S1_1
chrI	123859	.	A->G|T->C	0.00063248	0.04123838605566	MD_st1_S1_1
chrI	123938	.	A->G|T->C	1.17342533e-10	1.96200426338228e-08	MD_st1_S1_1
chrI	123947	.	A->G|T->C	2.74307658e-10	4.40808299542009e-08	MD_st1_S1_1
chrI	123958	.	A->G|T->C	1.64362863e-23	3.64845422863485e-20	MD_st1_S1_1
chrI	123963	.	A->G|T->C	2.36156434e-15	7.66161243646588e-13	MD_st1_S1_1
chrI	124023	.	A->G|T->C	9.10360286e-06	0.000791593150673023	MD_st1_S1_1
chrI	124025	.	A->G|T->C	1.04567974e-15	6.06572092618553e-13	MD_st1_S1_1
chrI	124030	.	A->G|T->C	1.81403173e-07	2.04797922327174e-05	MD_st1_S1_1
chrI	124049	.	A->G|T->C	4.26332209e-06	0.000391221812596006	MD_st1_S1_1
chrI	124057	.	A->G|T->C	8.22757774e-05	0.00613380380959481	MD_st1_S1_1
chrI	124078	.	A->G|T->C	4.69879884e-05	0.00364264443999406	MD_st1_S1_1
chrI	124103	.	A->G|T->C	2.00065753e-09	2.91605615935868e-07	MD_st1_S1_1
chrI	124122	.	A->G|T->C	1.72394355e-05	0.00143576613343142	MD_st1_S1_1
chrI	124124	.	A->G|T->C	1.56303732e-15	6.72852914334912e-13	MD_st1_S1_1
chrI	124128	.	A->G|T->C	2.76843587e-15	8.42301930478436e-13	MD_st1_S1_1
chrI	124129	.	A->G|T->C	2.83877926e-07	3.115425518528e-05	MD_st1_S1_1
chrI	124143	.	A->G|T->C	8.49217982e-05	0.00631525782170855	MD_st1_S1_1
chrI	124151	.	A->G|T->C	3.18663007e-15	9.29995642784182e-13	MD_st1_S1_1
chrI	124154	.	A->G|T->C	0.00050027	0.0330675039246468	MD_st1_S1_1
chrI	124157	.	A->G|T->C	1.56303732e-15	6.72852914334912e-13	MD_st1_S1_1
chrI	124172	.	A->G|T->C	0.00055817	0.0366578005451023	MD_st1_S1_1
chrI	124214	.	A->G|T->C	3.91176936e-12	7.58952826515764e-10	MD_st1_S1_1
chrI	124215	.	A->G|T->C	6.65897116e-06	0.000592470297170651	MD_st1_S1_1
chrI	124241	.	A->G|T->C	1.56303732e-15	6.72852914334912e-13	MD_st1_S1_1
chrI	124273	.	A->G|T->C	1.22467305e-09	1.83037446755511e-07	MD_st1_S1_1
chrI	124280	.	A->G|T->C	2.33168236e-12	4.6188007526864e-10	MD_st1_S1_1
chrI	124296	.	A->G|T->C	0.00029593	0.0201880571220666	MD_st1_S1_1
chrI	124322	.	A->G|T->C	4.72666492e-07	5.02191146487228e-05	MD_st1_S1_1
chrI	124374	.	A->G|T->C	9.72482812e-11	1.63906201634877e-08	MD_st1_S1_1
chrI	124397	.	A->G|T->C	7.60260933e-11	1.29737360580205e-08	MD_st1_S1_1
chrI	124401	.	A->G|T->C	1.04567974e-15	6.06572092618553e-13	MD_st1_S1_1
chrI	124443	.	A->G|T->C	4.30647623e-05	0.0033596881202988	MD_st1_S1_1
chrI	124460	.	A->G|T->C	2.62877809e-12	5.18121954536496e-10	MD_st1_S1_1
chrI	124768	.	T->C|A->G	6.77319006e-09	9.24930648307254e-07	MD_st1_S1_1
chrI	124876	.	A->G|T->C	0.00050515	0.0333564447966191	MD_st1_S1_1
chrI	124923	.	A->G|T->C	0.00028571	0.0195449699858053	MD_st1_S1_1
chrI	124929	.	A->G|T->C	1.56303732e-15	6.72852914334912e-13	MD_st1_S1_1
chrI	124941	.	A->G|T->C	0.00022865	0.0158537008146993	MD_st1_S1_1
chrI	125005	.	A->G|T->C	6.94503334e-11	1.19018608285849e-08	MD_st1_S1_1
chrI	125012	.	A->G|T->C	6.2318207e-16	6.06572092618553e-13	MD_st1_S1_1
chrI	125021	.	A->G|T->C	6.53007367e-05	0.00494583900579406	MD_st1_S1_1
chrI	125029	.	A->G|T->C	2.36156434e-15	7.66161243646588e-13	MD_st1_S1_1
chrI	125035	.	A->G|T->C	0.00065687	0.0427501301631378	MD_st1_S1_1
chrI	125046	.	A->G|T->C	2.0526733e-06	0.000197890945024222	MD_st1_S1_1
chrI	125061	.	A->G|T->C	2.93011668e-08	3.68572717271727e-06	MD_st1_S1_1
chrI	125141	.	A->G|T->C	0.00012339	0.00893294319930017	MD_st1_S1_1
chrI	125144	.	A->G|T->C	1.25433238e-11	2.31822276024581e-09	MD_st1_S1_1
chrI	125178	.	A->G|T->C	2.64254685e-11	4.72910821129239e-09	MD_st1_S1_1
chrI	125242	.	A->G|T->C	3.91834032e-07	4.2096102706429e-05	MD_st1_S1_1
chrI	125259	.	A->G|T->C	4.25549755e-05	0.00332207697261851	MD_st1_S1_1
chrI	125278	.	A->G|T->C	2.36156434e-15	7.66161243646588e-13	MD_st1_S1_1
chrI	125279	.	A->G|T->C	2.76843587e-15	8.42301930478436e-13	MD_st1_S1_1
chrI	125310	.	A->G|T->C	2.76843587e-15	8.42301930478436e-13	MD_st1_S1_1
chrI	125321	.	A->G|T->C	1.53053722e-05	0.00128603064383993	MD_st1_S1_1
chrI	125322	.	A->G|T->C	4.80028961e-09	6.67541316923933e-07	MD_st1_S1_1
chrI	125352	.	A->G|T->C	4.26332209e-06	0.000391221812596006	MD_st1_S1_1
chrI	125389	.	A->G|T->C	0.00063248	0.04123838605566	MD_st1_S1_1
chrI	125390	.	A->G|T->C	0.00056916	0.0373356365445272	MD_st1_S1_1
chrI	125391	.	A->G|T->C	1.19298705e-08	1.57969683527542e-06	MD_st1_S1_1
chrI	125397	.	T->C|A->G	5.69036002e-05	0.00435289634412989	MD_st1_S1_1
chrI	125436	.	A->G|T->C	3.23635203e-07	3.52115476453842e-05	MD_st1_S1_1
chrI	125469	.	A->G|T->C	4.21831582e-29	1.30935824728401e-25	MD_st1_S1_1
chrI	125475	.	A->G|T->C	7.30142022e-05	0.00548789844602424	MD_st1_S1_1
chrI	125477	.	A->G|T->C	2.36156434e-15	7.66161243646588e-13	MD_st1_S1_1
chrI	125478	.	A->G|T->C	2.6549047e-07	2.92513877003875e-05	MD_st1_S1_1
chrI	125499	.	A->G|T->C	4.08485376e-06	0.000376091372452737	MD_st1_S1_1
chrI	125600	.	A->G|T->C	1.04567974e-15	6.06572092618553e-13	MD_st1_S1_1
chrI	125612	.	A->G|T->C	0.00016323	0.0115881702172974	MD_st1_S1_1
chrI	125620	.	A->G|T->C	3.07583142e-14	7.22040279348188e-12	MD_st1_S1_1
chrI	125621	.	A->G|T->C	0.00014759	0.0105476678260041	MD_st1_S1_1
chrI	125626	.	A->G|T->C	1.91551022e-05	0.00158355792606063	MD_st1_S1_1
chrI	125664	.	A->G|T->C	3.91323085e-05	0.00307436479576805	MD_st1_S1_1
chrI	125686	.	A->G|T->C	1.58068215e-05	0.00132456623115438	MD_st1_S1_1
chrI	125694	.	A->G|T->C	1.35317409e-05	0.00114501915030145	MD_st1_S1_1
chrI	125738	.	A->G|T->C	0.00012953	0.00935105250175968	MD_st1_S1_1
chrI	125785	.	A->G|T->C	2.01553238e-13	4.39424947947893e-11	MD_st1_S1_1
chrI	125793	.	A->G|T->C	3.69521007e-09	5.21094316234796e-07	MD_st1_S1_1
chrI	125799	.	A->G|T->C	1.04567974e-15	6.06572092618553e-13	MD_st1_S1_1
chrI	125841	.	A->G|T->C	3.45356038e-06	0.00032133366849912	MD_st1_S1_1
chrI	125844	.	A->G|T->C	5.32977608e-06	0.000481450380976039	MD_st1_S1_1
chrI	125887	.	A->G|T->C	4.67814452e-38	2.18860562339181e-34	MD_st1_S1_1
chrI	125924	.	A->G|T->C	2.36156434e-15	7.66161243646588e-13	MD_st1_S1_1
chrI	125964	.	A->G|T->C	3.60303182e-15	1.01907704622057e-12	MD_st1_S1_1
chrI	125986	.	A->G|T->C	2.64419359e-08	3.34320125171215e-06	MD_st1_S1_1
chrI	126026	.	A->G|T->C	3.11312327e-05	0.00248879490289808	MD_st1_S1_1
chrI	126034	.	A->G|T->C	4.05184693e-11	7.10975071065099e-09	MD_st1_S1_1
chrI	126070	.	A->G|T->C	3.60303182e-15	1.01907704622057e-12	MD_st1_S1_1
chrI	126110	.	A->G|T->C	3.4778715e-05	0.00275593211608941	MD_st1_S1_1
chrI	126157	.	A->G|T->C	1.45334092e-06	0.000143458373763048	MD_st1_S1_1
chrI	126168	.	A->G|T->C	1.85951316e-06	0.00018050166975401	MD_st1_S1_1
chrI	126186	.	A->G|T->C	1.56303732e-15	6.72852914334912e-13	MD_st1_S1_1
chrI	126241	.	A->G|T->C	1.97825671e-15	7.17604683050694e-13	MD_st1_S1_1
chrI	126253	.	A->G|T->C	6.92796409e-06	0.000614362762932309	MD_st1_S1_1
chrI	126260	.	A->G|T->C	2.76843587e-15	8.42301930478436e-13	MD_st1_S1_1
chrI	126289	.	A->G|T->C	1.12006269e-13	2.49772397978146e-11	MD_st1_S1_1
chrI	126294	.	A->G|T->C	1.91716365e-11	3.47684924964863e-09	MD_st1_S1_1
chrI	126313	.	A->G|T->C	1.97825671e-15	7.17604683050694e-13	MD_st1_S1_1
chrI	126321	.	A->G|T->C	8.86796281e-25	2.12279181567923e-21	MD_st1_S1_1
chrI	126376	.	A->G|T->C	2.76843587e-15	8.42301930478436e-13	MD_st1_S1_1
chrI	126399	.	A->G|T->C	1.97825671e-15	7.17604683050694e-13	MD_st1_S1_1
chrI	126430	.	A->G|T->C	2.78430545e-08	3.51136226918752e-06	MD_st1_S1_1
chrI	126459	.	A->G|T->C	1.56303732e-15	6.72852914334912e-13	MD_st1_S1_1
chrI	126469	.	A->G|T->C	2.31515853e-10	3.75000369305527e-08	MD_st1_S1_1
chrI	126470	.	A->G|T->C	4.88928149e-15	1.3135873251987e-12	MD_st1_S1_1
chrI	126504	.	A->G|T->C	2.76843587e-15	8.42301930478436e-13	MD_st1_S1_1
chrI	126531	.	A->G|T->C	2.04922158e-10	3.34007836681472e-08	MD_st1_S1_1
chrI	126552	.	A->G|T->C	4.81373062e-10	7.53135861484505e-08	MD_st1_S1_1
chrI	126555	.	A->G|T->C	2.76843587e-15	8.42301930478436e-13	MD_st1_S1_1
chrI	126598	.	A->G|T->C	4.02738208e-15	1.11410094654095e-12	MD_st1_S1_1
chrI	126604	.	A->G|T->C	2.76843587e-15	8.42301930478436e-13	MD_st1_S1_1
chrI	126605	.	A->G|T->C	2.08712967e-10	3.40071095481208e-08	MD_st1_S1_1
chrI	126646	.	A->G|T->C	1.11526283e-07	1.29573746296691e-05	MD_st1_S1_1
chrI	126676	.	A->G|T->C	4.02738208e-15	1.11410094654095e-12	MD_st1_S1_1
chrI	126677	.	A->G|T->C	7.36566646e-11	1.25795934588617e-08	MD_st1_S1_1
chrI	126751	.	A->G|T->C	1.97825671e-15	7.17604683050694e-13	MD_st1_S1_1
chrI	126843	.	A->G|T->C	1.04567974e-15	6.06572092618553e-13	MD_st1_S1_1
chrI	127017	.	T->C|A->G	0.00057289	0.0375517829050865	MD_st1_S1_1
chrI	127036	.	T->C|A->G	1.56522911e-06	0.000153769161597721	MD_st1_S1_1
chrI	127098	.	T->C|A->G	6.80035933e-07	7.05693782785786e-05	MD_st1_S1_1
chrI	127106	.	T->C|A->G	1.91574879e-05	0.00158355792606063	MD_st1_S1_1
chrI	127230	.	T->C|A->G	1.34072485e-05	0.00113497313656052	MD_st1_S1_1
chrI	127294	.	T->C|A->G	1.91574879e-05	0.00158355792606063	MD_st1_S1_1
chrI	127304	.	T->C|A->G	2.17788497e-05	0.00178434719593626	MD_st1_S1_1
chrI	127408	.	T->C|A->G	4.81410057e-05	0.00372457056536624	MD_st1_S1_1
chrI	127409	.	T->C|A->G	9.74105132e-21	1.77405700166945e-17	MD_st1_S1_1
chrI	127453	.	T->C|A->G	1.7275426e-07	1.95443893665158e-05	MD_st1_S1_1
chrI	127504	.	T->C|A->G	2.20258598e-67	2.52686728107075e-63	MD_st1_S1_1
chrI	127528	.	T->C|A->G	4.48170799e-09	6.25420054191718e-07	MD_st1_S1_1
chrI	127671	.	T->C|A->G	0.00010394	0.00761627942478552	MD_st1_S1_1
chrI	127730	.	T->C|A->G	1.49078086e-26	3.96484271276596e-23	MD_st1_S1_1
chrI	127731	.	T->C|A->G	1.82636689e-21	3.50999402306214e-18	MD_st1_S1_1
chrI	127770	.	T->C|A->G	1.58316701e-10	2.60990275304979e-08	MD_st1_S1_1
chrI	12822	.	A->G|T->C	7.1491448e-06	0.000632238728886006	MD_st1_S1_1
chrI	128223	.	T->C|A->G	0.00037493	0.0252080613622739	MD_st1_S1_1
chrI	128233	.	T->C|A->G	1.34123508e-09	1.99479710475435e-07	MD_st1_S1_1
chrI	128255	.	T->C|A->G	5.53294617e-06	0.000498695744565789	MD_st1_S1_1
chrI	128299	.	T->C|A->G	1.04567974e-15	6.06572092618553e-13	MD_st1_S1_1
chrI	128316	.	T->C|A->G	7.41829138e-06	0.000654559934705402	MD_st1_S1_1
chrI	128322	.	T->C|A->G	3.19729862e-14	7.48986519345645e-12	MD_st1_S1_1
chrI	128377	.	T->C|A->G	0.00012421	0.00898807836799672	MD_st1_S1_1
chrI	128386	.	T->C|A->G	8.76645036e-12	1.64394062164992e-09	MD_st1_S1_1
chrI	128424	.	T->C|A->G	1.84380958e-99	3.83461264471404e-95	MD_st1_S1_1
chrI	128510	.	T->C|A->G	4.32842807e-10	6.80035831893166e-08	MD_st1_S1_1
chrI	128516	.	T->C|A->G	1.97825671e-15	7.17604683050694e-13	MD_st1_S1_1
chrI	128529	.	T->C|A->G	1.77011359e-05	0.00147092703174339	MD_st1_S1_1
chrI	128535	.	T->C|A->G	0.00032972	0.0223393840160348	MD_st1_S1_1
chrI	128549	.	T->C|A->G	1.04567974e-15	6.06572092618553e-13	MD_st1_S1_1
chrI	128550	.	T->C|A->G	4.00498635e-11	7.029066473608e-09	MD_st1_S1_1
chrI	128597	.	T->C|A->G	4.03398348e-06	0.00037145620945526	MD_st1_S1_1
chrI	128680	.	T->C|A->G	1.56504347e-05	0.00131161717206989	MD_st1_S1_1
chrI	128709	.	T->C|A->G	5.79372035e-12	1.10609399579992e-09	MD_st1_S1_1
chrI	128710	.	T->C|A->G	1.30204422e-07	1.49987814767884e-05	MD_st1_S1_1
chrI	128779	.	T->C|A->G	0.00012802	0.00924409998435488	MD_st1_S1_1
chrI	128822	.	T->C|A->G	5.69550317e-12	1.0878276889285e-09	MD_st1_S1_1
chrI	128824	.	T->C|A->G	3.7785138e-06	0.00034932869227569	MD_st1_S1_1
chrI	128846	.	T->C|A->G	1.97825671e-15	7.17604683050694e-13	MD_st1_S1_1
chrI	128901	.	T->C|A->G	0.0007156	0.0463213994810743	MD_st1_S1_1
chrI	128921	.	T->C|A->G	6.43924681e-11	1.1062572366104e-08	MD_st1_S1_1
chrI	128951	.	T->C|A->G	3.79902874e-05	0.00299249642976704	MD_st1_S1_1
chrI	129554	.	A->G|T->C	6.57831048e-07	6.83893073197779e-05	MD_st1_S1_1
chrI	129641	.	A->G|T->C	6.8783986e-06	0.000610716539651065	MD_st1_S1_1
chrI	129732	.	A->G|T->C	6.72727101e-05	0.00508284392814643	MD_st1_S1_1
chrI	12984	.	A->G|T->C	0.00010048	0.00737865028272098	MD_st1_S1_1
chrI	129844	.	A->G|T->C	2.11836754e-06	0.000203620660354688	MD_st1_S1_1
chrI	130183	.	A->G|T->C	0.00010394	0.00761627942478552	MD_st1_S1_1
chrI	130239	.	A->G|T->C	5.90279664e-19	9.28234303236797e-16	MD_st1_S1_1
chrI	130258	.	A->G|T->C	4.85564363e-18	7.21045954213587e-15	MD_st1_S1_1
chrI	130344	.	A->G|T->C	4.25111291e-09	5.94734537102885e-07	MD_st1_S1_1
chrI	130377	.	A->G|T->C	1.15986668e-12	2.36329679763643e-10	MD_st1_S1_1
chrI	130937	.	A->G|T->C	6.84637644e-05	0.00516889705053352	MD_st1_S1_1
chrI	131002	.	A->G|T->C	1.96569303e-14	4.71832383733723e-12	MD_st1_S1_1
chrI	131137	.	A->G|T->C	0.00025289	0.0174261678486319	MD_st1_S1_1
chrI	131144	.	A->G|T->C	1.56303732e-15	6.72852914334912e-13	MD_st1_S1_1
chrI	131174	.	A->G|T->C	1.43117144e-07	1.6394498859243e-05	MD_st1_S1_1
chrI	131243	.	A->G|T->C	1.04567974e-15	6.06572092618553e-13	MD_st1_S1_1
chrI	131246	.	A->G|T->C	1.56303732e-15	6.72852914334912e-13	MD_st1_S1_1
chrI	131247	.	A->G|T->C	0.00021449	0.0149403576797831	MD_st1_S1_1
chrI	131259	.	A->G|T->C	1.09841894e-06	0.000110518821783423	MD_st1_S1_1
chrI	131276	.	A->G|T->C	1.04567974e-15	6.06572092618553e-13	MD_st1_S1_1
chrI	131277	.	A->G|T->C	3.95299312e-09	5.55637884083775e-07	MD_st1_S1_1
chrI	131284	.	A->G|T->C	0.00036785	0.024759928202827	MD_st1_S1_1
chrI	131337	.	A->G|T->C	7.62438924e-08	9.06280790062801e-06	MD_st1_S1_1
chrI	131368	.	A->G|T->C	1.64083231e-05	0.0013703102317489	MD_st1_S1_1
chrI	131372	.	A->G|T->C	1.39808669e-05	0.00118109078544425	MD_st1_S1_1
[truncated: 998,000+ more rows]
